# Supplementary material for: 1,4-Bis[(3,5-dimethoxy­phen­yl)ethyn­yl]benzene
Source: Acta Crystallogr Sect E Struct Rep Online. 2009 Jan 17;65(Pt 2):o346. doi: 10.1107/S160053680900155X (PMC2968219; doi:10.1107/S160053680900155X)
Supplement: Supplementary file 2 [file e-65-0o346-Isup2.hkl]

#
# h,k,l, Fc-squared, Fo-squared, sigma(Fo-squared) and status flag
#
data_I
_shelx_title
;
1,4-Bis[(3,5-dimethoxyphenyl)ethynyl]benzene
;
_shelx_refln_list_code          4
_shelx_F_calc_maximum      157.25
_exptl_crystal_F_000       840.00
_reflns_d_resolution_high  0.7701
 
loop_
 _symmetry_equiv_pos_as_xyz
 'x, y, z'
 '-x+1/2, y+1/2, -z'
 '-x, -y, -z'
 'x-1/2, -y-1/2, z'
 
_cell_length_a     8.8980
_cell_length_b    19.4610
_cell_length_c    12.2820
_cell_angle_alpha  90.000
_cell_angle_beta  100.607
_cell_angle_gamma  90.000
 
_shelx_F_squared_multiplier     1.000
 
loop_
 _refln_index_h
 _refln_index_k
 _refln_index_l
 _refln_F_squared_calc
 _refln_F_squared_meas
 _refln_F_squared_sigma
 _refln_observed_status
   2   0   0     1768.11     1757.92      7.84 o
   6   0   0        3.76        3.62      0.94 o
   8   0   0        8.05        7.90      1.58 o
  10   0   0       39.19       28.55      7.59 o
   2   1   0     1374.46     1306.19      4.13 o
   3   1   0      559.59      568.86      3.04 o
   4   1   0     2284.96     2490.99     17.29 o
   5   1   0     1978.42     2460.50     19.12 o
   6   1   0       32.34       24.57      1.15 o
   7   1   0       10.81        5.68      0.74 o
   8   1   0       14.80        9.75      1.52 o
   9   1   0      388.66      370.92      7.29 o
  10   1   0       14.77        9.85      2.78 o
  11   1   0       44.23       51.26      6.42 o
   1   2   0     2163.82     2172.57     14.58 o
   2   2   0       48.18       52.74      1.40 o
   3   2   0      248.96      247.28      3.57 o
   4   2   0      187.14      206.77      2.65 o
   5   2   0      667.83      794.42      7.26 o
   6   2   0       23.32       30.65      1.39 o
   7   2   0       14.53       14.12      1.33 o
   8   2   0       13.51       12.62      1.69 o
   9   2   0      135.74      135.24      4.93 o
  10   2   0       60.98       44.57      4.00 o
  11   2   0        8.70       10.74      6.07 o
   2   3   0      824.16      785.45      4.33 o
   3   3   0      183.63      173.53      2.67 o
   4   3   0      503.99      517.20      5.20 o
   5   3   0      117.97      118.10      3.10 o
   6   3   0      123.59      115.35      3.55 o
   7   3   0       25.01       22.84      2.19 o
   8   3   0      116.51       99.13      3.00 o
   9   3   0       61.01       59.52      3.26 o
  10   3   0      120.38      120.75      5.08 o
  11   3   0        1.81        6.68      5.13 o
   0   4   0     5591.40     5637.36     58.42 o
   2   4   0      135.70      113.25      2.37 o
   3   4   0       72.77       76.28      1.28 o
   4   4   0     3229.76     3617.72     29.85 o
   5   4   0        1.01        1.76      0.71 o
   6   4   0       23.30       17.85      1.32 o
   7   4   0        0.20        1.70      1.04 o
   8   4   0        8.06       10.37      1.57 o
   9   4   0        4.43        3.69      1.22 o
  10   4   0       11.74       11.95      3.82 o
  11   4   0       45.48       31.67      6.65 o
   1   5   0     6377.83     6501.73     50.00 o
   2   5   0      253.19      257.45      4.49 o
   3   5   0       14.43       13.43      0.43 o
   4   5   0      993.51     1141.45     14.32 o
   5   5   0       75.72       75.58      2.38 o
   6   5   0        2.41        3.27      0.98 o
   7   5   0       29.74       33.28      2.08 o
   8   5   0        4.13        7.53      1.87 o
   9   5   0       72.97       59.92      3.26 o
  10   5   0       36.31       51.35      4.75 o
  11   5   0      100.11      148.47      6.07 o
   0   6   0       35.48       26.79      1.14 o
   1   6   0     3433.33     3466.18     25.20 o
   2   6   0      193.07      187.43      2.77 o
   3   6   0      125.55      135.17      2.47 o
   4   6   0      195.03      240.43      4.13 o
   5   6   0       79.68       80.61      2.41 o
   6   6   0        1.02        3.49      1.03 o
   7   6   0       37.07       28.18      2.34 o
   8   6   0      102.10       97.78      3.86 o
   9   6   0       85.58       73.43      4.18 o
  10   6   0       64.93       66.55      5.09 o
  11   6   0        5.19        5.11      3.92 o
   1   7   0      537.88      515.11      5.32 o
   2   7   0      125.63      120.35      2.23 o
   3   7   0      183.54      177.30      3.32 o
   4   7   0        3.37        1.92      0.48 o
   5   7   0       10.44        6.01      1.08 o
   6   7   0       41.02       36.09      2.31 o
   7   7   0       13.67       11.48      2.15 o
   8   7   0      107.70      101.00      3.36 o
   9   7   0        0.11        3.31      1.96 o
  10   7   0        5.28        8.57      6.60 o
   0   8   0     1447.73     1436.27     15.18 o
   1   8   0      972.02      994.58     11.52 o
   2   8   0      489.27      472.75      5.02 o
   3   8   0        4.20        4.70      0.64 o
   4   8   0      396.47      396.96      5.65 o
   5   8   0       93.93      102.16      3.68 o
   6   8   0      196.79      203.21      4.61 o
   7   8   0       10.87        7.96      2.70 o
   8   8   0       10.83        8.98      2.19 o
   9   8   0        1.58        2.97      1.89 o
  10   8   0        0.28        6.14      3.89 o
   1   9   0      837.77      883.80      9.13 o
   2   9   0      236.70      213.35      6.03 o
   3   9   0      162.94      161.93      2.84 o
   4   9   0       28.69       40.23      2.65 o
   5   9   0      211.10      211.91      4.28 o
   6   9   0       70.61       71.24      3.37 o
   7   9   0       12.57        9.83      2.57 o
   8   9   0       22.70       28.02      3.15 o
   9   9   0        0.29        5.64      1.85 o
  10   9   0       32.79       36.14      8.99 o
   0  10   0       63.19       66.16      2.38 o
   1  10   0      333.67      344.77      5.58 o
   2  10   0      100.99      107.50      2.34 o
   3  10   0      145.13      150.49      4.03 o
   4  10   0      440.13      458.02      6.35 o
   5  10   0        8.12        6.13      1.67 o
   6  10   0      639.81      659.53      8.68 o
   7  10   0       65.65       70.41      3.41 o
   8  10   0      126.52      127.32      3.94 o
   9  10   0        0.33        2.97      2.59 o
  10  10   0        2.23        6.42      6.17 o
   1  11   0     1019.40     1069.84     13.80 o
   2  11   0       49.90       41.87      2.33 o
   3  11   0      288.97      283.26      5.96 o
   4  11   0       98.82       93.82      3.00 o
   5  11   0       50.95       45.50      2.47 o
   6  11   0      349.34      348.98     11.64 o
   7  11   0       16.64       13.97      2.41 o
   8  11   0       23.99       22.69      4.07 o
   9  11   0       26.72       25.55      3.26 o
  10  11   0        1.32        1.93      2.50 o
   0  12   0      297.81      287.18     12.36 o
   1  12   0      167.84      138.49      4.65 o
   2  12   0      212.67      204.45      4.87 o
   3  12   0       12.12       13.80      1.76 o
   4  12   0      218.91      218.77      3.98 o
   5  12   0        7.79        6.60      1.35 o
   6  12   0      324.45      346.42      7.04 o
   7  12   0      115.48      108.81      4.86 o
   8  12   0       11.25        9.82      2.99 o
   9  12   0        2.54        1.75      3.61 o
   1  13   0      103.00       93.28      3.41 o
   2  13   0      441.43      437.71      8.24 o
   3  13   0        4.45        5.29      1.24 o
   4  13   0      353.76      371.86      6.75 o
   5  13   0       61.81       57.68      2.18 o
   6  13   0      586.74      645.20     14.16 o
   7  13   0      255.77      272.78      7.10 o
   8  13   0       44.31       45.51      4.91 o
   9  13   0       10.16       10.35      3.72 o
   0  14   0      530.76      587.63      9.97 o
   1  14   0      230.47      231.62      4.64 o
   2  14   0      466.63      473.54      8.79 o
   3  14   0        8.73        9.31      1.70 o
   4  14   0      780.74      830.94     10.23 o
   5  14   0      440.27      461.40      8.33 o
   6  14   0      227.05      253.75      7.37 o
   7  14   0      520.18      566.99     17.62 o
   8  14   0       91.19       98.64      8.98 o
   9  14   0       74.96       91.00      4.82 o
   1  15   0       64.19       67.61      4.17 o
   2  15   0      102.75      105.84      6.11 o
   3  15   0      107.89      117.20      3.77 o
   4  15   0       34.25       24.23      3.45 o
   5  15   0      581.22      602.73     12.98 o
   6  15   0      488.27      551.96     14.04 o
   7  15   0      226.82      257.79      9.28 o
   8  15   0      121.47      131.22      5.65 o
   9  15   0        1.88        3.28      1.87 o
   0  16   0      108.02      116.19      6.63 o
   1  16   0       13.45       19.46      2.46 o
   2  16   0       48.78       48.54      2.44 o
   3  16   0      573.94      596.73     10.38 o
   4  16   0      664.25      712.86     11.23 o
   5  16   0      470.29      490.10     14.10 o
   6  16   0      262.97      277.47     10.10 o
   7  16   0        8.54       10.61      2.83 o
   8  16   0        4.08        3.94      2.63 o
   1  17   0       72.31       66.32      2.85 o
   2  17   0        0.59        1.75      1.73 o
   3  17   0      149.00      151.28      5.96 o
   4  17   0      357.99      347.69      9.23 o
   5  17   0      271.69      276.80      8.70 o
   6  17   0        0.11        3.58      2.30 o
   7  17   0       55.07       56.60      4.56 o
   8  17   0        2.30        5.74      5.19 o
   0  18   0       70.20       59.09      6.22 o
   1  18   0        3.54        5.42      2.00 o
   2  18   0       54.96       52.69      3.63 o
   3  18   0        3.22        4.71      2.05 o
   4  18   0       58.00       56.95      3.42 o
   5  18   0      101.82       99.77      5.21 o
   6  18   0      980.98     1081.04     35.29 o
   7  18   0      243.35      250.76      7.76 o
   1  19   0       86.72       78.39      7.32 o
   2  19   0      107.72       99.64      4.77 o
   3  19   0        6.38        6.03      1.87 o
   4  19   0       83.35       91.66      5.25 o
   5  19   0       35.56       35.21      3.67 o
   6  19   0       12.05       15.33      3.56 o
   7  19   0        0.02        4.37      3.35 o
   0  20   0       31.49       31.04      7.37 o
   1  20   0       98.53       92.29      6.60 o
   2  20   0        4.80        3.63      2.22 o
   3  20   0       79.49       88.23      6.41 o
   4  20   0       25.12       23.57      3.60 o
   5  20   0        1.11        3.03      1.90 o
   6  20   0      109.42      122.11      5.60 o
   1  21   0        2.86        8.10      6.13 o
   2  21   0       10.62        4.84      3.22 o
   3  21   0       20.02       18.49      4.91 o
   4  21   0        6.25        3.44      2.38 o
   5  21   0       33.57       36.21      6.12 o
   6  21   0       74.84       84.26      6.50 o
   1  22   0        0.32        4.07      2.76 o
   2  22   0       74.70       65.45      6.22 o
   3  22   0        5.96        4.70      2.83 o
   4  22   0       50.38       51.92      9.57 o
   5  22   0        4.56        8.44      4.41 o
   1  23   0        2.09        2.57      3.02 o
   2  23   0       57.83       58.40      6.23 o
   3  23   0        1.43        7.33      4.89 o
   4  23   0       10.07        8.69      4.65 o
   1  24   0       35.44       37.67      4.56 o
   2  24   0        9.96       14.45      5.04 o
   1  25   0       21.73       20.90      7.62 o
 -11   1   1        1.71        5.32      2.95 o
 -10   1   1        0.01        3.80      2.92 o
  -9   1   1      185.83      172.13      5.02 o
  -8   1   1       17.99       19.90      1.33 o
  -7   1   1      314.81      256.99      3.35 o
  -6   1   1       14.33       14.33      0.93 o
  -5   1   1        1.36        1.84      0.63 o
  -4   1   1      233.86      240.42      3.40 o
  -3   1   1      396.70      356.86      4.07 o
  -2   1   1     3455.10     3267.61     12.13 o
   1   1   1     3217.71     3262.50     23.85 o
   2   1   1    14766.43    14688.58    131.99 o
   3   1   1     4092.41     4297.91     21.65 o
   4   1   1     4066.87     4400.56     36.32 o
   5   1   1        9.45        7.86      0.75 o
   6   1   1       50.58       44.44      1.33 o
   7   1   1        1.25        2.82      0.84 o
   8   1   1       35.56       29.17      2.19 o
   9   1   1       26.63       30.86      3.80 o
  10   1   1       76.52       71.85      4.49 o
  11   1   1        0.47        4.31      1.66 o
 -11   2   1        8.49       11.29      3.13 o
 -10   2   1        8.74        9.01      2.56 o
  -9   2   1       98.55       77.91      3.98 o
  -8   2   1        1.78        3.20      0.98 o
  -7   2   1      413.44      434.85      5.28 o
  -6   2   1        0.44        1.17      0.32 o
  -5   2   1       11.33       11.28      0.56 o
  -4   2   1        7.85        9.27      1.05 o
  -3   2   1      190.69      191.09      3.20 o
  -2   2   1      207.42      246.23      4.21 o
  -1   2   1     2744.52     2639.71     10.23 o
   1   2   1     3076.58     2996.58     17.45 o
   2   2   1     1160.26     1055.81      8.83 o
   3   2   1     2941.63     3100.96     22.80 o
   4   2   1     1584.46     1766.03     13.22 o
   5   2   1       40.73       45.99      1.51 o
   6   2   1       30.63       31.41      1.26 o
   7   2   1       13.20        8.87      1.23 o
   8   2   1        0.35        1.90      0.97 o
   9   2   1        0.53        5.37      3.72 o
  10   2   1        9.90        7.21      2.38 o
  11   2   1       21.95       26.91      4.20 o
 -11   3   1       34.20       35.57      4.89 o
 -10   3   1        2.08        5.52      2.10 o
  -9   3   1      246.86      229.98      5.58 o
  -8   3   1      237.09      237.45      6.15 o
  -7   3   1       19.03       17.08      3.04 o
  -6   3   1      106.41      106.66      3.18 o
  -5   3   1       20.56       24.55      1.58 o
  -4   3   1      718.12      772.66      6.42 o
  -3   3   1     1326.64     1368.50     12.72 o
  -2   3   1     8035.38     7852.02     51.99 o
  -1   3   1       10.18        9.45      0.73 o
   0   3   1       75.02       75.68      2.17 o
   1   3   1       68.97       64.74      1.66 o
   2   3   1       76.92      111.90      1.95 o
   3   3   1      177.50      182.24      2.33 o
   4   3   1      177.01      204.76      3.89 o
   5   3   1       22.07       19.83      1.17 o
   6   3   1        2.16        3.09      0.55 o
   7   3   1       44.00       54.45      2.06 o
   8   3   1      187.33      150.47      4.99 o
   9   3   1      368.61      318.58      9.42 o
  10   3   1        0.08        5.08      2.03 o
  11   3   1        9.74       11.56      3.03 o
 -11   4   1       11.71       18.14      3.51 o
 -10   4   1        1.57        5.25      2.53 o
  -9   4   1        7.92        5.28      1.17 o
  -8   4   1      826.73      767.52      9.75 o
  -7   4   1      248.72      224.92      4.07 o
  -6   4   1       65.58       59.77      2.48 o
  -5   4   1       37.79       37.63      2.32 o
  -4   4   1      442.17      472.79      4.92 o
  -3   4   1     2460.14     2596.48     23.56 o
  -2   4   1      921.01      808.78      6.17 o
  -1   4   1    16139.46    16594.65    162.75 o
   0   4   1      242.67      237.22      6.50 o
   1   4   1        0.10        2.22      0.98 o
   2   4   1     1322.43     1392.99      6.68 o
   3   4   1      606.76      601.73      4.46 o
   4   4   1      693.40      763.64      7.77 o
   5   4   1       38.91       39.65      2.41 o
   6   4   1      101.72      101.79      3.35 o
   7   4   1       34.84       31.11      2.04 o
   8   4   1      119.96      100.65      3.84 o
   9   4   1        7.79       11.14      3.70 o
  10   4   1        0.06        6.45      2.77 o
  11   4   1        1.93        4.60      2.02 o
 -11   5   1        2.74        4.43      2.20 o
 -10   5   1        1.90        4.23      1.75 o
  -9   5   1       95.89       91.90      3.97 o
  -8   5   1      127.97       80.09      3.33 o
  -7   5   1      388.26      391.91      5.56 o
  -6   5   1        1.58        2.06      0.92 o
  -5   5   1       26.29       24.42      2.00 o
  -4   5   1        1.85        2.26      0.59 o
  -3   5   1     1210.45     1165.82     12.07 o
  -2   5   1     2250.81     2131.29     15.95 o
  -1   5   1    11191.07    11136.16     76.78 o
   0   5   1       22.69       22.29      1.34 o
   1   5   1     1692.15     1613.37     14.72 o
   2   5   1      131.13      131.80      2.33 o
   3   5   1      961.87      925.93      6.83 o
   4   5   1      533.15      649.03      6.79 o
   5   5   1        6.41        4.94      1.17 o
   6   5   1      112.30      106.42      3.64 o
   7   5   1      102.35       80.12      2.80 o
   8   5   1       41.64       30.70      2.73 o
   9   5   1       92.66       85.86      3.84 o
  10   5   1        3.29        6.58      3.45 o
 -11   6   1        5.18        4.01      4.30 o
 -10   6   1       31.48       27.86      4.02 o
  -9   6   1       30.29       32.62      2.87 o
  -8   6   1      668.05      624.50     10.11 o
  -7   6   1      403.31      424.03      5.28 o
  -6   6   1      166.40      176.11      5.01 o
  -5   6   1       14.51       14.05      1.20 o
  -4   6   1      742.75      809.67      9.88 o
  -3   6   1      180.80      195.92      4.47 o
  -2   6   1      436.76      432.65      8.14 o
  -1   6   1      989.06     1059.63     10.02 o
   0   6   1     4525.30     4480.10     27.45 o
   1   6   1     4728.69     4856.54     32.85 o
   2   6   1     1694.94     1733.02     11.52 o
   3   6   1     1422.60     1534.30     10.94 o
   4   6   1      242.29      226.26      3.21 o
   5   6   1        1.94        2.30      1.00 o
   6   6   1        1.33        2.95      1.29 o
   7   6   1      397.44      374.48      5.03 o
   8   6   1       15.05       10.84      1.90 o
   9   6   1       72.86       69.39      3.24 o
  10   6   1        0.01        2.99      3.89 o
 -11   7   1        2.96        4.90      3.08 o
 -10   7   1       37.92       37.69      3.46 o
  -9   7   1       77.05       84.81      4.02 o
  -8   7   1       11.21       13.61      2.28 o
  -7   7   1      213.88      182.72      4.80 o
  -6   7   1       46.75       49.19      2.21 o
  -5   7   1      106.85      116.86      3.26 o
  -4   7   1      999.55     1055.32     10.38 o
  -3   7   1      757.07      744.68      7.95 o
  -2   7   1      337.93      376.73      5.88 o
  -1   7   1      930.33     1001.39     14.99 o
   0   7   1     2144.04     2121.41     12.87 o
   1   7   1        0.18        0.88      0.20 o
   2   7   1      641.67      604.73      5.63 o
   3   7   1      519.78      517.70      5.35 o
   4   7   1      853.09      914.68      9.81 o
   5   7   1      390.19      437.86      5.35 o
   6   7   1        9.60       12.11      1.75 o
   7   7   1        0.06        4.99      2.88 o
   8   7   1       24.89       21.43      2.66 o
   9   7   1      115.12      116.72      4.84 o
  10   7   1        9.88       12.43      3.99 o
 -10   8   1       32.84       34.44      3.90 o
  -9   8   1      245.88      244.22      6.08 o
  -8   8   1      343.24      338.24      7.42 o
  -7   8   1      458.28      477.31      5.77 o
  -6   8   1        4.45        3.84      1.41 o
  -5   8   1       40.46       53.74      1.98 o
  -4   8   1     1855.56     2040.34     20.46 o
  -3   8   1       11.95       15.55      1.05 o
  -2   8   1        1.63        5.15      0.68 o
  -1   8   1       11.77       12.21      1.00 o
   0   8   1      526.57      539.41      4.50 o
   1   8   1       92.41       73.36      1.58 o
   2   8   1       56.28       50.45      1.68 o
   3   8   1       26.03       21.50      0.88 o
   4   8   1      181.11      151.95      4.19 o
   5   8   1      128.74      121.92      3.81 o
   6   8   1       74.70       78.12      2.69 o
   7   8   1       26.80       22.74      1.87 o
   8   8   1       51.82       49.22      2.75 o
   9   8   1      111.31       94.09      6.37 o
  10   8   1        0.70        1.79      3.24 o
 -10   9   1       56.13       57.37      6.02 o
  -9   9   1       11.09       10.10      3.34 o
  -8   9   1      336.29      380.09      8.10 o
  -7   9   1      922.56      966.01     11.78 o
  -6   9   1      167.10      166.42      3.58 o
  -5   9   1      389.69      394.61      5.53 o
  -4   9   1      154.05      151.60      4.47 o
  -3   9   1     1958.74     2068.39     19.29 o
  -2   9   1        4.58        9.79      0.93 o
  -1   9   1       68.85       53.73      1.26 o
   0   9   1       13.64        9.84      0.57 o
   1   9   1     1448.15     1572.26     15.36 o
   2   9   1      373.45      455.46     12.20 o
   3   9   1       45.27       49.25      1.87 o
   4   9   1        5.48       11.53      1.34 o
   5   9   1      172.17      162.38      6.02 o
   6   9   1        0.90        3.95      1.21 o
   7   9   1       12.02        8.50      2.03 o
   8   9   1       51.70       62.44      4.01 o
   9   9   1        4.83        5.29      2.23 o
  10   9   1        1.46        6.91      5.54 o
 -10  10   1       26.95       25.32      4.82 o
  -9  10   1        3.10        5.52      1.81 o
  -8  10   1     1185.02     1318.88     25.54 o
  -7  10   1        8.13        5.71      1.88 o
  -6  10   1      137.42      133.08      3.31 o
  -5  10   1       62.30       62.51      1.98 o
  -4  10   1       24.63       24.12      1.37 o
  -3  10   1     1709.58     1833.33     28.86 o
  -2  10   1     1252.94     1404.95     14.34 o
  -1  10   1      132.06      120.20      2.14 o
   0  10   1     1049.00     1093.38     11.21 o
   1  10   1      243.02      229.21      9.46 o
   2  10   1     1364.72     1513.79     31.86 o
   3  10   1       12.33       14.00      2.16 o
   4  10   1       13.83       12.15      1.11 o
   5  10   1       31.72       25.63      1.78 o
   6  10   1        9.23        5.47      2.07 o
   7  10   1      145.25      139.70      5.68 o
   8  10   1       19.65       20.47      2.61 o
   9  10   1        0.00        2.34      1.79 o
  10  10   1       13.83       18.61      4.20 o
 -10  11   1       11.77       11.99      2.75 o
  -9  11   1      128.37      138.63      5.19 o
  -8  11   1      196.71      206.13      7.18 o
  -7  11   1      732.95      801.49     15.35 o
  -6  11   1       66.18       68.01      3.06 o
  -5  11   1       31.34       31.18      2.02 o
  -4  11   1      102.68       97.08      3.38 o
  -3  11   1       28.09       36.41      1.75 o
  -2  11   1       55.89       56.80      2.52 o
  -1  11   1       70.28       64.45      2.31 o
   0  11   1        0.33        0.95      0.51 o
   1  11   1       91.82       74.99      2.84 o
   2  11   1     1210.03     1268.01     20.88 o
   3  11   1        0.39        2.25      2.20 o
   4  11   1       45.88       41.56      1.82 o
   5  11   1       35.18       34.93      1.68 o
   6  11   1      306.59      305.04      8.11 o
   7  11   1      462.35      505.66     14.56 o
   8  11   1       40.87       41.72      5.54 o
   9  11   1        0.68        3.83      2.41 o
  10  11   1       38.76       47.03      9.80 o
 -10  12   1        0.72        2.67      2.54 o
  -9  12   1       27.05       25.60      3.54 o
  -8  12   1       29.00       33.65      4.24 o
  -7  12   1      509.23      513.98     17.02 o
  -6  12   1        0.78        4.51      1.67 o
  -5  12   1        2.32        3.48      0.94 o
  -4  12   1      558.58      585.22      7.29 o
  -3  12   1       18.58       21.32      1.80 o
  -2  12   1      585.83      604.62      8.78 o
  -1  12   1        4.25        6.01      0.97 o
   0  12   1      179.85      175.86      4.96 o
   1  12   1       19.85       17.49      2.46 o
   2  12   1     1188.65     1239.15     19.70 o
   3  12   1      625.23      659.93     15.47 o
   4  12   1       87.49       85.85      4.00 o
   5  12   1      379.97      378.06      5.48 o
   6  12   1       47.78       42.93      3.29 o
   7  12   1      124.96      125.62      4.80 o
   8  12   1      123.61      125.07     10.70 o
   9  12   1       91.85       96.50      4.74 o
  -9  13   1        9.79        5.64      2.22 o
  -8  13   1        0.00        3.40      2.13 o
  -7  13   1      293.83      296.61      7.35 o
  -6  13   1       26.42       24.06      3.43 o
  -5  13   1      289.06      301.53      6.13 o
  -4  13   1      215.40      212.77      4.35 o
  -3  13   1        3.08        3.01      0.84 o
  -2  13   1      293.76      316.30      5.42 o
  -1  13   1        5.70        5.88      0.97 o
   0  13   1      237.10      250.28      4.31 o
   1  13   1        0.02        3.66      2.76 o
   2  13   1       43.02       34.25      2.88 o
   3  13   1      427.63      458.88      7.44 o
   4  13   1      115.29      109.75      3.56 o
   5  13   1      129.23      123.27      5.21 o
   6  13   1       82.25       80.36      4.42 o
   7  13   1       34.85       29.60      4.39 o
   8  13   1        0.07        3.41      1.90 o
   9  13   1      189.77      219.39      7.56 o
  -9  14   1        0.01        2.34      1.89 o
  -8  14   1       33.89       39.20      3.19 o
  -7  14   1       88.21       92.01      4.78 o
  -6  14   1       18.59       17.46      3.19 o
  -5  14   1      528.25      566.30      8.32 o
  -4  14   1       97.81       96.78      2.72 o
  -3  14   1       12.03        5.19      1.44 o
  -2  14   1      483.03      523.58      8.62 o
  -1  14   1       33.06       31.74      1.70 o
   0  14   1      179.37      191.34      3.84 o
   1  14   1       25.88       23.31      2.22 o
   2  14   1      566.87      578.82     11.52 o
   3  14   1       54.80       49.46      3.74 o
   4  14   1      412.88      409.84      6.26 o
   5  14   1      415.08      436.69      9.51 o
   6  14   1     1492.71     1704.51     53.84 o
   7  14   1      129.97      127.95      5.26 o
   8  14   1      166.05      170.42      7.22 o
   9  14   1        5.86        6.53      2.84 o
  -9  15   1        7.30        8.96      4.47 o
  -8  15   1        5.91        5.43      2.30 o
  -7  15   1       15.80       16.94      3.21 o
  -6  15   1       49.01       53.73      3.50 o
  -5  15   1        1.36        2.85      1.90 o
  -4  15   1      138.71      148.48      4.32 o
  -3  15   1      307.36      339.14      9.19 o
  -2  15   1      513.75      582.54     12.08 o
  -1  15   1      396.68      429.41      8.92 o
   0  15   1        0.01        1.82      0.83 o
   1  15   1      222.04      217.47      5.45 o
   2  15   1      205.84      195.94      5.20 o
   3  15   1      228.69      230.35      4.90 o
   4  15   1       79.47       82.72      3.62 o
   5  15   1       11.04        9.76      2.53 o
   6  15   1      375.28      402.06     10.86 o
   7  15   1        4.12        4.35      2.07 o
   8  15   1      556.23      666.31     16.83 o
  -8  16   1        0.52        1.09      3.13 o
  -7  16   1       24.06       25.02      3.33 o
  -6  16   1        4.59        5.43      1.80 o
  -5  16   1        1.88        3.94      1.60 o
  -4  16   1       99.80       98.68      3.57 o
  -3  16   1      211.69      233.66      9.22 o
  -2  16   1      985.43     1061.31     16.82 o
  -1  16   1       44.13       33.79      2.75 o
   0  16   1      127.78      126.86      3.93 o
   1  16   1       11.64       12.56      1.83 o
   2  16   1       81.25       73.99      3.34 o
   3  16   1       11.97        8.08      2.27 o
   4  16   1      578.69      631.73     11.37 o
   5  16   1      147.94      139.02      5.47 o
   6  16   1      133.06      131.88      6.14 o
   7  16   1        3.05        4.22      2.19 o
   8  16   1       31.07       35.36      4.74 o
  -8  17   1        2.10        6.09      2.75 o
  -7  17   1      146.11      153.56      6.28 o
  -6  17   1        0.78        2.25      2.25 o
  -5  17   1       33.08       31.40      3.13 o
  -4  17   1        3.37        4.64      1.90 o
  -3  17   1       37.46       33.58      3.05 o
  -2  17   1      163.88      164.85      7.39 o
  -1  17   1       20.48       22.84      3.19 o
   0  17   1       56.93       50.10      2.50 o
   1  17   1      109.69      109.01      4.34 o
   2  17   1        0.27        3.82      2.31 o
   3  17   1       29.39       27.61      2.90 o
   4  17   1        9.36        7.90      3.70 o
   5  17   1      247.48      285.70      9.85 o
   6  17   1       24.78       21.46      3.96 o
   7  17   1      544.71      569.83     21.00 o
   8  17   1        4.19        5.63      2.50 o
  -8  18   1        0.24        5.98      4.07 o
  -7  18   1       13.31       16.85      4.13 o
  -6  18   1      138.51      127.40      6.23 o
  -5  18   1      126.74      124.08      6.64 o
  -4  18   1      285.17      322.80      8.93 o
  -3  18   1        0.91        2.37      2.26 o
  -2  18   1       79.46       79.07      4.98 o
  -1  18   1       27.87       27.77      2.95 o
   0  18   1       43.71       40.45      3.34 o
   1  18   1       23.06       21.50      2.18 o
   2  18   1      357.70      417.86     13.36 o
   3  18   1       13.38       20.20      3.26 o
   4  18   1       40.83       36.23      2.96 o
   5  18   1        4.45        5.92      5.09 o
   6  18   1      367.63      400.86     13.90 o
   7  18   1        8.12        4.13      1.98 o
  -7  19   1       27.34       32.02      5.82 o
  -6  19   1      489.24      541.69     20.33 o
  -5  19   1        3.12        5.60      4.27 o
  -4  19   1       28.49       35.72      5.16 o
  -3  19   1       23.68       19.95      3.75 o
  -2  19   1       11.34       10.40      5.17 o
  -1  19   1      129.33      137.60      6.96 o
   0  19   1       43.14       43.27      4.89 o
   1  19   1        6.90        3.80      1.82 o
   2  19   1       34.14       34.11      3.72 o
   3  19   1        0.49        4.20      2.12 o
   4  19   1        7.08        6.22      2.16 o
   5  19   1        6.13        3.89      2.05 o
   6  19   1       70.90       65.19      8.54 o
   7  19   1       33.77       24.98      4.06 o
  -7  20   1        3.58        2.83      3.01 o
  -6  20   1      470.14      517.27     17.59 o
  -5  20   1      176.64      183.46      8.92 o
  -4  20   1       68.05       73.90      5.75 o
  -3  20   1        9.66        7.32      2.58 o
  -2  20   1       14.59       14.20      4.25 o
  -1  20   1        0.03        2.45      2.07 o
   0  20   1       21.74       19.78      3.91 o
   1  20   1        2.84        2.71      1.79 o
   2  20   1        0.00        2.06      2.13 o
   3  20   1      112.09      116.49      5.24 o
   4  20   1       62.74       62.20      4.49 o
   5  20   1       13.00       12.83      3.11 o
   6  20   1        0.03        2.36      1.87 o
  -6  21   1      110.16      106.47      6.67 o
  -5  21   1        0.59        2.68      2.27 o
  -4  21   1       23.18       19.65      3.52 o
  -3  21   1       90.16       97.55      4.68 o
  -2  21   1        5.58        3.06      3.21 o
  -1  21   1       28.13       26.61      4.36 o
   0  21   1       24.44       28.05      4.23 o
   1  21   1        0.35        5.35      2.17 o
   2  21   1       21.80       25.07      4.42 o
   3  21   1       40.82       46.89      4.48 o
   4  21   1        4.45        5.19      2.36 o
   5  21   1       39.80       34.73      3.78 o
   6  21   1       45.60       51.95      5.37 o
  -5  22   1       12.26        2.37      3.30 o
  -4  22   1       60.15       58.75      6.18 o
  -3  22   1        0.71        1.33      2.93 o
  -2  22   1       35.98       33.28      8.42 o
  -1  22   1        0.49        2.13      1.92 o
   0  22   1       23.07       30.26      4.48 o
   1  22   1        5.87        6.32      2.88 o
   2  22   1        2.37        5.72      2.70 o
   3  22   1        0.02        4.53      3.02 o
   4  22   1       11.88       11.41      4.11 o
   5  22   1       31.60       35.02      4.36 o
  -4  23   1       81.95       78.58      6.17 o
  -3  23   1        6.21        8.36      4.53 o
  -2  23   1        1.86        3.33      3.58 o
  -1  23   1       27.57       31.09      4.70 o
   0  23   1       22.11       22.74      4.00 o
   1  23   1        6.36        9.23      3.54 o
   2  23   1        6.69        9.06      3.89 o
   4  23   1       17.15       13.55      5.70 o
  -3  24   1       13.40        7.07      4.95 o
  -2  24   1       33.83       29.26      5.07 o
  -1  24   1       88.34       87.23      5.38 o
   0  24   1       97.43      105.73      5.99 o
   1  24   1        6.57        6.07      3.05 o
   2  24   1        1.34        1.77      2.20 o
   3  24   1       15.28        8.87      6.57 o
  -1  25   1        0.00        1.46      2.64 o
   0  25   1       65.77       63.88     10.27 o
   1  25   1       26.91       28.62      5.24 o
 -10   0   2      138.47      145.42      6.98 o
  -8   0   2       30.28       28.61      1.98 o
  -6   0   2      141.66      142.90      5.08 o
  -4   0   2       45.91       43.19      2.24 o
  -2   0   2       39.25       35.76      1.97 o
   0   0   2       67.99       43.30      1.95 o
   2   0   2       61.29       33.91      1.58 o
   4   0   2     5657.02     6349.07    116.47 o
   6   0   2       13.52       10.51      2.09 o
   8   0   2      120.45       92.11      4.26 o
  10   0   2       48.71       68.19      7.19 o
 -11   1   2       86.79      112.40      4.75 o
 -10   1   2       23.79       18.78      2.94 o
  -9   1   2        8.94        6.27      1.71 o
  -8   1   2       55.68       50.62      1.70 o
  -7   1   2       25.33       21.79      1.86 o
  -6   1   2      309.54      330.19      3.74 o
  -5   1   2       28.05       40.81      1.37 o
  -4   1   2       20.48       24.98      0.81 o
  -3   1   2       56.98       50.92      1.12 o
  -2   1   2        0.19        4.27      0.78 o
  -1   1   2      162.15      147.57      3.06 o
   0   1   2     6291.42     6191.66     42.27 o
   1   1   2     9274.76     9633.08     33.56 o
   2   1   2      242.70      200.17      4.18 o
   3   1   2        4.58        3.75      0.43 o
   4   1   2     2057.75     2187.28     32.97 o
   5   1   2      119.76      121.03      2.95 o
   6   1   2       11.58       10.34      0.78 o
   7   1   2       30.93       28.18      1.70 o
   8   1   2        8.55       11.07      2.13 o
   9   1   2       21.69       13.65      2.47 o
  10   1   2      124.44      130.50      5.09 o
 -11   2   2       46.98       51.99      4.40 o
 -10   2   2       80.39       83.40      3.60 o
  -9   2   2        0.71        2.13      1.54 o
  -8   2   2       70.17       62.21      2.66 o
  -7   2   2      176.63      174.57      5.75 o
  -6   2   2      107.86      111.32      2.71 o
  -5   2   2      148.79      195.90      3.09 o
  -4   2   2     1041.41     1153.90     10.39 o
  -3   2   2      120.17      115.17      2.22 o
  -2   2   2        3.72        4.99      0.72 o
  -1   2   2     9188.15     9394.19     82.17 o
   0   2   2     3687.70     3752.89     34.48 o
   1   2   2     7108.28     7625.29     26.79 o
   2   2   2     1359.63     1380.52     10.65 o
   3   2   2      869.28      896.53      7.40 o
   4   2   2      403.11      397.46      5.59 o
   5   2   2        0.11        1.39      0.75 o
   6   2   2        1.82        4.02      0.86 o
   7   2   2       24.85       17.22      1.60 o
   8   2   2        0.84        3.16      1.44 o
   9   2   2      184.71      184.37      6.28 o
  10   2   2        3.86        6.32      2.27 o
 -11   3   2        0.63        3.99      1.79 o
 -10   3   2       43.84       46.14      3.58 o
  -9   3   2      115.46      112.91      4.06 o
  -8   3   2       23.90       13.98      1.84 o
  -7   3   2       23.79       25.36      2.23 o
  -6   3   2        0.29        1.32      0.72 o
  -5   3   2      117.99       88.33      2.44 o
  -4   3   2      213.22      231.64      3.70 o
  -3   3   2        2.25        2.83      0.48 o
  -2   3   2       92.19       74.79      1.71 o
  -1   3   2     5526.44     5408.18     44.27 o
   0   3   2     5740.90     5581.93     69.08 o
   1   3   2     5695.74     5931.71     22.57 o
   2   3   2       85.29       77.26      1.70 o
   3   3   2      330.41      322.41      4.87 o
   4   3   2       19.30       24.52      0.84 o
   5   3   2      242.84      329.65      5.68 o
   6   3   2        0.68        2.70      1.43 o
   7   3   2        0.01        1.37      1.03 o
   8   3   2       28.49       23.75      2.26 o
   9   3   2       14.92       15.11      2.45 o
  10   3   2       17.70       20.17      3.05 o
 -11   4   2       85.36      120.40      4.88 o
 -10   4   2        6.20        8.91      2.78 o
  -9   4   2       84.02       67.96      3.43 o
  -8   4   2        7.92        4.46      1.36 o
  -7   4   2        5.11        5.94      1.76 o
  -6   4   2       71.73       78.35      2.84 o
  -5   4   2       89.89       80.37      2.47 o
  -4   4   2      580.18      666.88      6.44 o
  -3   4   2        6.40        4.09      0.64 o
  -2   4   2       11.82       10.97      0.90 o
  -1   4   2      747.55      759.40     15.16 o
   1   4   2    24728.99    24648.64    660.66 o
   2   4   2     2466.75     2450.30     17.74 o
   3   4   2        0.46        0.87      0.31 o
   4   4   2     1628.94     1758.33     15.47 o
   5   4   2      108.36      106.08      2.90 o
   6   4   2        0.55        2.72      0.66 o
   7   4   2       89.86       67.97      2.69 o
   8   4   2       68.99       62.41      3.18 o
   9   4   2        4.81        6.63      2.05 o
  10   4   2       12.07        7.52      2.07 o
 -11   5   2       36.36       52.18      4.98 o
 -10   5   2       38.48       38.43      3.37 o
  -9   5   2       87.82       78.63      3.77 o
  -8   5   2      100.18       88.65      3.57 o
  -7   5   2        0.30        2.97      1.07 o
  -6   5   2      522.68      502.98      6.31 o
  -5   5   2     1740.19     1876.58     20.81 o
  -4   5   2      150.09      150.48      2.58 o
  -3   5   2      289.11      303.12      5.78 o
  -2   5   2       15.38       10.26      0.79 o
  -1   5   2     1051.85      982.90     16.02 o
   1   5   2     4515.21     4490.69     54.73 o
   2   5   2      240.57      235.37      3.81 o
   3   5   2       92.45       94.30      1.76 o
   4   5   2      318.84      292.64      3.85 o
   5   5   2     1467.68     1733.23     16.85 o
   6   5   2        0.08        2.12      1.41 o
   7   5   2        0.16        2.34      1.45 o
   8   5   2        2.37        2.69      2.51 o
   9   5   2       51.96       54.88      3.35 o
  10   5   2        6.91        4.74      2.10 o
 -11   6   2      188.87      225.61      8.74 o
 -10   6   2      242.68      241.00      7.34 o
  -9   6   2       77.42       70.02      3.72 o
  -8   6   2      281.66      269.17      5.41 o
  -7   6   2       43.29       36.68      2.02 o
  -6   6   2     1094.64     1090.46     10.33 o
  -5   6   2     1400.43     1681.56     23.93 o
  -4   6   2      407.52      432.00      5.43 o
  -3   6   2      120.22      112.80      2.53 o
  -2   6   2        4.19        4.82      0.47 o
  -1   6   2       15.68       17.36      1.27 o
   0   6   2    16169.70    16852.94    262.94 o
   1   6   2        6.38        1.21      0.81 o
   2   6   2      615.15      582.20      5.63 o
   3   6   2        4.29        7.14      0.59 o
   4   6   2      114.00       92.89      2.31 o
   5   6   2       61.51       65.44      2.60 o
   6   6   2      139.04      145.34     10.21 o
   7   6   2       69.28       63.18      2.49 o
   8   6   2       37.44       33.37      2.86 o
   9   6   2       49.14       43.49      2.63 o
  10   6   2        0.05        2.40      1.84 o
 -11   7   2       26.69       37.48      5.29 o
 -10   7   2       32.72       50.34      3.54 o
  -9   7   2       27.08       28.16      2.86 o
  -8   7   2        1.26        3.76      1.77 o
  -7   7   2       63.70       49.76      3.48 o
  -6   7   2        0.81        2.80      0.85 o
  -5   7   2      244.93      205.18      4.14 o
  -4   7   2       24.33       16.73      1.00 o
  -3   7   2     4162.64     4469.25     48.24 o
  -2   7   2       45.36       41.20      1.38 o
  -1   7   2      407.81      432.69      4.76 o
   0   7   2      724.13      753.40     10.88 o
   1   7   2     1406.41     1493.45     21.43 o
   2   7   2        6.14       12.04      1.13 o
   3   7   2        0.77        1.72      0.64 o
   4   7   2       60.56       58.98      1.70 o
   5   7   2      307.36      345.71      4.05 o
   6   7   2      692.76      742.49      8.33 o
   7   7   2      129.70      116.06      3.97 o
   8   7   2       78.84       70.98      4.03 o
   9   7   2       16.10       17.97      2.77 o
 -10   8   2       36.16       26.41      4.61 o
  -9   8   2       10.12        8.31      2.35 o
  -8   8   2       88.39       83.34      2.82 o
  -7   8   2      350.65      333.96      6.82 o
  -6   8   2      253.89      261.51      4.74 o
  -5   8   2      155.78      141.04      3.73 o
  -4   8   2      290.83      281.19      6.80 o
  -3   8   2      122.89      111.37      2.45 o
  -2   8   2      235.85      255.92      4.94 o
  -1   8   2      364.71      423.00      5.64 o
   0   8   2      270.08      291.00      7.15 o
   1   8   2      202.53      175.01      4.04 o
   2   8   2       65.02       77.17      2.08 o
   3   8   2        2.63        4.44      0.52 o
   4   8   2       14.09        8.87      0.72 o
   5   8   2      126.33      129.27      3.16 o
   6   8   2      433.74      460.40      6.90 o
   7   8   2        4.23        2.36      1.13 o
   8   8   2       62.23       60.66      3.33 o
   9   8   2        7.20        4.54      2.88 o
  10   8   2        6.26        8.61      5.04 o
 -10   9   2       79.94       70.89      9.26 o
  -9   9   2       32.23       30.43      4.43 o
  -8   9   2       61.48       69.08      2.71 o
  -7   9   2      523.06      537.86      9.99 o
  -6   9   2       11.18       12.60      1.53 o
  -5   9   2       69.51       66.62      2.31 o
  -4   9   2      885.51      955.92     10.13 o
  -3   9   2      486.98      523.16      6.61 o
  -2   9   2      572.60      585.14      8.03 o
  -1   9   2      717.27      802.74      9.89 o
   0   9   2      380.00      392.21      8.40 o
   1   9   2     4629.51     5033.24     54.16 o
   2   9   2       38.25       36.20      1.34 o
   3   9   2       14.71       15.40      1.07 o
   4   9   2      507.14      508.13      6.08 o
   5   9   2     1004.53     1040.14     16.07 o
   6   9   2        0.45        3.98      2.20 o
   7   9   2       48.56       45.81      3.75 o
   8   9   2       43.21       43.72      3.06 o
   9   9   2       40.22       44.73      4.17 o
  10   9   2        6.42       11.09      8.35 o
 -10  10   2       21.47       31.52      3.65 o
  -9  10   2      282.82      282.61      6.65 o
  -8  10   2      189.43      168.83      7.72 o
  -7  10   2      289.51      273.67      6.03 o
  -6  10   2      219.17      218.51      4.00 o
  -5  10   2      132.22      139.31      3.69 o
  -4  10   2     1010.14     1110.93     15.34 o
  -3  10   2      143.14      130.49      6.19 o
  -2  10   2      181.43      198.15      5.69 o
  -1  10   2     1283.00     1313.56     20.57 o
   0  10   2      107.63      113.96      2.29 o
   1  10   2      169.66      162.99      2.88 o
   2  10   2      473.51      465.34      8.30 o
   3  10   2       23.58       30.60      2.04 o
   4  10   2       15.22       12.09      0.77 o
   5  10   2     3527.00     3988.24     74.40 o
   6  10   2      326.68      343.37      5.53 o
   7  10   2       19.65       16.95      2.24 o
   8  10   2        8.87        8.26      1.65 o
   9  10   2        3.15        5.02      2.37 o
  10  10   2       25.30       41.62      6.78 o
 -10  11   2        0.68        2.44      2.53 o
  -9  11   2       32.56       23.69      4.32 o
  -8  11   2        0.55        5.26      1.97 o
  -7  11   2        4.92        2.83      1.68 o
  -6  11   2      636.65      682.32      7.76 o
  -5  11   2        4.87        3.49      0.98 o
  -4  11   2      414.74      376.11     20.59 o
  -3  11   2      665.36      720.81     11.67 o
  -2  11   2       26.44       20.91      2.76 o
  -1  11   2       49.04       43.57      1.97 o
   0  11   2       86.72       90.41      2.55 o
   1  11   2        9.21       14.41      1.18 o
   2  11   2       26.48       19.60      2.38 o
   3  11   2      126.85      135.01      4.80 o
   4  11   2      533.63      517.82      7.62 o
   5  11   2     1332.94     1465.45     37.37 o
   6  11   2       44.23       35.31      3.05 o
   7  11   2        0.03        1.90      1.64 o
   8  11   2       21.70       18.97      4.19 o
   9  11   2        0.57        3.42      2.51 o
 -10  12   2       10.17       13.02      4.28 o
  -9  12   2       40.21       42.91      6.89 o
  -8  12   2        3.59        4.62      2.18 o
  -7  12   2       51.65       53.36      3.45 o
  -6  12   2      311.31      308.16      8.82 o
  -5  12   2      432.00      470.49      5.85 o
  -4  12   2      399.98      457.51      6.64 o
  -3  12   2       81.06       80.13      3.98 o
  -2  12   2       24.97       21.16      3.00 o
  -1  12   2        2.43        1.48      0.56 o
   0  12   2       17.29       16.09      1.25 o
   1  12   2     1726.06     1942.57     25.79 o
   2  12   2        5.16        5.30      1.89 o
   3  12   2       62.48       60.44      2.78 o
   4  12   2      688.19      703.57     10.81 o
   5  12   2       26.99       23.48      1.66 o
   6  12   2      252.99      251.02     12.82 o
   7  12   2        7.41       10.88      3.00 o
   8  12   2       77.60       81.00      4.55 o
   9  12   2       38.30       38.21      4.34 o
  -9  13   2        4.06        4.29      2.71 o
  -8  13   2       17.98       18.17      3.89 o
  -7  13   2      158.02      164.57      5.71 o
  -6  13   2      393.78      375.11     12.30 o
  -5  13   2        6.97        3.54      1.95 o
  -4  13   2      320.42      326.29      5.52 o
  -3  13   2      279.87      282.87      3.27 o
  -2  13   2       57.27       45.38      2.03 o
  -1  13   2       50.23       55.59      1.83 o
   0  13   2      219.32      230.38      3.18 o
   1  13   2       52.16       48.47      3.24 o
   2  13   2       61.45       66.18      3.32 o
   3  13   2      109.54       97.15      5.04 o
   4  13   2       12.08       11.29      2.05 o
   5  13   2      207.00      201.73      7.86 o
   6  13   2     1494.20     1664.55     52.62 o
   7  13   2        1.80        2.46      2.10 o
   8  13   2       15.75       21.12      4.97 o
   9  13   2        5.60        6.49      3.74 o
  -9  14   2        0.98        3.23      1.85 o
  -8  14   2       13.88        8.20      2.78 o
  -7  14   2       76.47       75.76      5.63 o
  -6  14   2      423.99      437.94     17.71 o
  -5  14   2       36.48       33.40      2.16 o
  -4  14   2        1.85        2.72      1.30 o
  -3  14   2       73.57       62.74      6.12 o
  -2  14   2        0.00        1.15      0.87 o
  -1  14   2        8.44        7.15      1.02 o
   0  14   2        7.86        8.42      0.90 o
   1  14   2       37.03       31.13      2.18 o
   2  14   2      105.09       94.22      5.54 o
   3  14   2       60.59       63.82      3.47 o
   4  14   2      214.90      211.73      6.36 o
   5  14   2      350.44      388.47      9.36 o
   6  14   2      495.22      493.23     15.40 o
   7  14   2        1.00        4.37      4.04 o
   8  14   2        2.03        4.53      3.33 o
   9  14   2       66.95       63.69      6.12 o
  -9  15   2        3.65        3.70      3.03 o
  -8  15   2        2.67        4.49      2.36 o
  -7  15   2       92.67       93.61      8.69 o
  -6  15   2      201.18      205.13      7.09 o
  -5  15   2       12.57       10.79      2.17 o
  -4  15   2       48.45       43.72      2.55 o
  -3  15   2       70.27       71.78      2.95 o
  -2  15   2       56.10       55.53      2.94 o
  -1  15   2      260.84      268.93      4.58 o
   0  15   2       46.85       46.83      2.98 o
   1  15   2        0.01        1.81      1.43 o
   2  15   2       21.26       21.50      3.12 o
   3  15   2       73.27       63.33      2.96 o
   4  15   2      138.57      142.80      5.03 o
   5  15   2        0.33        1.83      1.74 o
   6  15   2      227.83      226.85      8.36 o
   7  15   2        6.27        6.81      2.25 o
   8  15   2        5.32        5.81      2.42 o
  -8  16   2        0.95        2.55      1.91 o
  -7  16   2       25.00       23.82      4.58 o
  -6  16   2       86.59       98.29      5.31 o
  -5  16   2        0.01        4.95      4.05 o
  -4  16   2       21.00       16.51      1.64 o
  -3  16   2       16.72       17.33      1.85 o
  -2  16   2        6.26        7.24      2.24 o
  -1  16   2        0.01        1.79      0.77 o
   0  16   2        1.37        3.33      1.24 o
   1  16   2      101.02       98.11      3.41 o
   2  16   2       13.59       14.09      1.82 o
   3  16   2       20.89       18.72      2.02 o
   4  16   2       32.31       35.58      2.98 o
   5  16   2      163.09      182.20      6.09 o
   6  16   2      180.30      190.50      6.82 o
   7  16   2       24.93       20.90      3.54 o
   8  16   2       59.22       59.45      4.98 o
  -8  17   2        1.88        2.70      3.16 o
  -7  17   2       29.30       38.56      5.46 o
  -6  17   2       36.32       40.65      8.33 o
  -5  17   2       41.60       48.09      3.94 o
  -4  17   2        4.48        3.59      2.41 o
  -3  17   2        0.50        2.46      1.47 o
  -2  17   2      424.16      445.57      8.62 o
  -1  17   2        3.60        3.31      2.11 o
   0  17   2      123.75      119.39      4.51 o
   1  17   2       25.48       24.10      2.65 o
   2  17   2        1.67        1.95      1.21 o
   3  17   2        8.86        9.52      2.51 o
   4  17   2        0.03        3.38      1.53 o
   5  17   2       20.98       20.22      2.94 o
   6  17   2       31.24       29.14      3.84 o
   7  17   2       25.76       21.84      3.79 o
   8  17   2       77.14       72.12      8.16 o
  -8  18   2        5.41        7.53      3.27 o
  -7  18   2       24.89       27.44      4.20 o
  -6  18   2        1.77        3.09      2.22 o
  -5  18   2        8.87        9.30      2.62 o
  -4  18   2      580.37      664.62     13.64 o
  -3  18   2        3.10        4.71      1.65 o
  -2  18   2       20.38       26.72      2.81 o
  -1  18   2        2.99        3.66      2.09 o
   0  18   2       52.29       54.12      3.12 o
   1  18   2        0.25        2.89      1.98 o
   2  18   2       32.07       25.61      2.84 o
   3  18   2        1.79        3.07      1.69 o
   4  18   2        0.05        1.73      1.92 o
   5  18   2        6.27        6.75      2.94 o
   6  18   2      260.45      284.17      9.70 o
   7  18   2       81.93       86.42      4.46 o
  -7  19   2       22.18       20.92      3.68 o
  -6  19   2       24.94       28.19      3.82 o
  -5  19   2      117.00      115.10      4.95 o
  -4  19   2      297.25      312.09     11.44 o
  -3  19   2       77.79       80.06      4.84 o
  -2  19   2       14.31       16.48      3.73 o
  -1  19   2      163.88      159.48      9.08 o
   0  19   2      154.45      168.13      7.73 o
   1  19   2        0.00        2.01      1.64 o
   2  19   2      248.33      230.33      6.64 o
   3  19   2       16.93       12.63      2.92 o
   4  19   2       15.31       20.25      3.57 o
   5  19   2        0.08        1.35      2.83 o
   6  19   2       14.70       12.32      3.46 o
   7  19   2      220.73      251.19      7.40 o
  -7  20   2       46.92       60.90      7.71 o
  -6  20   2      286.52      335.27     12.74 o
  -5  20   2       72.43       69.67      6.28 o
  -4  20   2        4.70        3.20      2.33 o
  -3  20   2      683.84      819.30     29.56 o
  -2  20   2       56.46       59.22      4.61 o
  -1  20   2       54.23       58.64      4.98 o
   0  20   2       96.79       89.57      6.86 o
   1  20   2       15.36       13.78      3.50 o
   2  20   2       87.35       80.44      4.46 o
   3  20   2       11.54        6.48      2.32 o
   4  20   2        0.93        2.87      1.67 o
   5  20   2       14.69       13.84      3.55 o
   6  20   2       47.22       57.70      5.45 o
  -6  21   2       11.24        9.86      3.96 o
  -5  21   2       98.00       89.27      6.40 o
  -4  21   2       25.48       26.04      4.68 o
  -3  21   2       42.98       37.35      4.23 o
  -2  21   2       60.78       62.58      5.08 o
  -1  21   2       82.36       81.76      5.84 o
   0  21   2       13.93       17.26      4.08 o
   1  21   2       15.08       19.82      4.04 o
   2  21   2        0.33        2.14      2.18 o
   3  21   2       15.25        9.81      3.63 o
   4  21   2        8.07       15.07      3.24 o
   5  21   2       18.05       12.76      2.92 o
  -5  22   2      170.81      170.09      7.82 o
  -4  22   2      237.56      238.50     11.71 o
  -3  22   2        2.49        4.19      2.37 o
  -2  22   2       35.70       35.01      4.44 o
  -1  22   2       13.00        6.01      2.73 o
   0  22   2       20.16       15.92      3.94 o
   1  22   2        2.98        2.75      2.08 o
   2  22   2        1.82        1.69      2.14 o
   3  22   2       66.26       66.66      8.99 o
   4  22   2        0.46        2.73      2.41 o
   5  22   2        3.37        3.45      2.24 o
  -4  23   2       17.79       12.37      4.36 o
  -3  23   2        0.60        2.90      3.80 o
  -2  23   2        4.62        4.98      3.17 o
  -1  23   2       78.18       87.40      5.13 o
   0  23   2       67.15       61.67      8.52 o
   1  23   2       24.26       20.81      4.09 o
   2  23   2        6.48        5.18      2.57 o
   4  23   2        1.65        4.63      4.39 o
  -3  24   2       96.56       95.58      9.92 o
  -2  24   2      254.17      280.60     10.64 o
  -1  24   2       23.38       21.76      4.64 o
   0  24   2       31.24       24.27      4.69 o
   1  24   2       46.17       47.91      5.33 o
  -1  25   2      100.46      101.98      6.04 o
 -11   1   3        8.09        8.07      2.34 o
 -10   1   3        2.34        4.01      2.01 o
  -9   1   3       13.47        9.14      2.50 o
  -8   1   3      443.21      445.75      5.38 o
  -7   1   3     1613.85     1671.27     20.09 o
  -6   1   3      144.13      156.53      3.73 o
  -5   1   3        8.26        9.22      0.80 o
  -4   1   3       10.74       10.69      0.78 o
  -3   1   3      156.08      174.24      2.73 o
  -2   1   3      750.80      744.98      7.51 o
  -1   1   3       51.52       40.40      2.15 o
   0   1   3      313.51      311.30      6.80 o
   1   1   3      294.29      270.88      5.50 o
   2   1   3     1327.07     1396.62      7.97 o
   3   1   3       66.68       77.72      1.62 o
   4   1   3      120.52      153.02      2.52 o
   5   1   3      103.78      110.97      3.06 o
   6   1   3        3.29        2.29      0.73 o
   7   1   3       12.46       11.44      1.45 o
   8   1   3      315.07      280.03      6.78 o
   9   1   3        5.64        4.80      1.66 o
  10   1   3        0.72        2.99      1.92 o
 -11   2   3       89.88      108.40      4.52 o
 -10   2   3        9.64        9.86      2.21 o
  -9   2   3       11.96        8.52      1.86 o
  -8   2   3      133.79      127.45      4.51 o
  -7   2   3       40.95       39.56      2.47 o
  -6   2   3       35.81       29.85      1.61 o
  -5   2   3        3.64        4.49      0.54 o
  -4   2   3       38.77       33.51      1.04 o
  -3   2   3      285.53      284.27      6.09 o
  -2   2   3      204.23      199.58      3.92 o
  -1   2   3       48.46       55.08      1.67 o
   0   2   3      144.64      135.18      3.42 o
   1   2   3     7237.47     7368.97     36.35 o
   2   2   3     1545.02     1506.98     11.11 o
   3   2   3      779.74      726.06     11.40 o
   4   2   3      273.08      213.36      3.76 o
   5   2   3      133.72      138.02      3.89 o
   6   2   3        3.25        4.74      1.62 o
   7   2   3      160.33      137.49      3.79 o
   8   2   3       10.59       10.32      1.85 o
   9   2   3      100.73       71.16      4.24 o
  10   2   3        0.46        5.82      2.42 o
 -11   3   3       21.40       23.48      5.07 o
 -10   3   3        6.77        3.71      1.63 o
  -9   3   3      124.48      122.72      3.51 o
  -8   3   3      837.33      804.03     11.91 o
  -7   3   3     1112.64     1182.39     15.76 o
  -6   3   3      401.83      350.72      5.19 o
  -5   3   3       79.38       80.85      2.54 o
  -4   3   3        1.11        1.34      0.57 o
  -3   3   3       19.08       22.63      0.77 o
  -2   3   3      160.95      152.95      3.65 o
  -1   3   3     1687.17     1806.42     27.70 o
   0   3   3     1997.99     1960.60     16.23 o
   1   3   3      201.17      178.44      3.79 o
   2   3   3      133.74      160.44      2.56 o
   3   3   3      807.54      801.13      8.19 o
   4   3   3     3254.01     3591.28     33.03 o
   5   3   3       40.78       38.91      2.10 o
   6   3   3       55.77       55.85      2.50 o
   7   3   3       27.20       29.94      1.91 o
   8   3   3        5.72        5.35      1.33 o
   9   3   3      127.27      122.56      4.54 o
  10   3   3       42.25       46.84      3.91 o
 -11   4   3       67.68       73.54      3.90 o
 -10   4   3        8.88       12.74      2.36 o
  -9   4   3        0.05        3.73      1.59 o
  -8   4   3     1820.69     2063.51     25.21 o
  -7   4   3      653.42      643.80     16.04 o
  -6   4   3       47.84       41.27      1.87 o
  -5   4   3       25.48       29.18      2.04 o
  -4   4   3      177.99      180.09      2.98 o
  -3   4   3     2407.19     2655.57     22.55 o
  -2   4   3       28.20       23.12      0.99 o
  -1   4   3     4957.26     5033.17     63.38 o
   0   4   3     1452.15     1439.81      8.66 o
   1   4   3     1945.55     2122.09     15.16 o
   2   4   3     1827.10     1736.52     14.99 o
   3   4   3       22.63       17.84      0.99 o
   4   4   3     1215.52     1351.70     14.33 o
   5   4   3       15.56       15.22      1.24 o
   6   4   3       26.08       27.04      1.55 o
   7   4   3       36.49       25.78      2.02 o
   8   4   3      126.28      103.20      3.50 o
   9   4   3       20.13       12.53      4.44 o
  10   4   3       22.44       16.69      2.62 o
 -11   5   3       13.66       13.77      2.73 o
 -10   5   3        4.83        4.43      1.63 o
  -9   5   3       19.82       18.00      2.39 o
  -8   5   3      907.36      900.76     13.53 o
  -7   5   3      174.25      158.39      3.97 o
  -6   5   3        5.66        9.80      0.66 o
  -5   5   3       10.42        9.57      1.09 o
  -4   5   3      325.65      336.34      5.00 o
  -3   5   3     6402.92     7150.82    129.12 o
  -2   5   3        5.48        7.30      0.62 o
  -1   5   3      186.01      163.38      6.55 o
   0   5   3      621.01      599.17      4.64 o
   1   5   3       73.35       61.97      1.63 o
   2   5   3     1503.29     1666.37     21.92 o
   3   5   3     2522.12     2705.54     29.56 o
   4   5   3       69.31       60.98      1.82 o
   5   5   3      115.24      113.77      3.10 o
   6   5   3       93.65       91.36      3.61 o
   7   5   3        2.23        1.62      0.99 o
   8   5   3      231.50      207.20      6.80 o
   9   5   3        0.12        3.91      1.70 o
  10   5   3        5.63        3.35      1.85 o
 -11   6   3        0.04        4.15      2.63 o
 -10   6   3       38.10       41.69      3.37 o
  -9   6   3        0.42        2.05      2.96 o
  -8   6   3       87.14       76.52      3.19 o
  -7   6   3     1830.95     1954.35     17.74 o
  -6   6   3        6.42        5.04      1.53 o
  -5   6   3      182.03      174.73      4.72 o
  -4   6   3       27.88       22.19      1.03 o
  -3   6   3     1331.39     1573.42     15.18 o
  -2   6   3       57.78       35.37      1.19 o
  -1   6   3     2201.72     2297.06     27.83 o
   0   6   3      232.60      234.82      5.14 o
   1   6   3      898.70      889.12      9.97 o
   2   6   3     4701.19     5226.96     53.57 o
   3   6   3      890.46      951.32      9.57 o
   4   6   3      100.50       99.87      2.51 o
   5   6   3       55.35       52.31      1.74 o
   6   6   3      333.10      330.86      3.64 o
   7   6   3       38.11       31.28      3.53 o
   8   6   3       88.53       79.20      4.33 o
   9   6   3       33.13       37.32      2.44 o
  10   6   3       60.67       64.76      4.23 o
 -11   7   3        1.71        5.62      5.29 o
 -10   7   3        8.84        5.29      1.92 o
  -9   7   3      190.39      194.29      6.12 o
  -8   7   3      304.89      304.20      5.88 o
  -7   7   3     2430.80     2706.78     24.66 o
  -6   7   3       92.73       83.49      4.11 o
  -5   7   3       49.48       55.43      2.15 o
  -4   7   3        0.03        1.22      0.56 o
  -3   7   3      281.81      300.71      5.06 o
  -2   7   3     1165.85     1395.63     22.02 o
  -1   7   3     1368.95     1364.58     17.12 o
   0   7   3     1053.25     1099.98     17.38 o
   1   7   3      554.92      545.26     15.99 o
   2   7   3      979.79     1103.27     14.15 o
   3   7   3     3204.55     3554.43     37.80 o
   4   7   3       84.38       97.14      2.51 o
   5   7   3      245.13      212.76      2.69 o
   6   7   3       46.86       47.48      1.65 o
   7   7   3      102.67       88.68      3.40 o
   8   7   3       27.74       30.24      3.02 o
   9   7   3       40.25       36.71      2.86 o
  10   7   3       13.08        7.65      5.53 o
 -10   8   3        7.22       10.01      3.78 o
  -9   8   3      116.01      116.76      4.27 o
  -8   8   3        2.64        4.21      1.68 o
  -7   8   3     1619.99     1652.04     16.22 o
  -6   8   3       89.08       83.35      4.04 o
  -5   8   3        5.77        5.19      0.75 o
  -4   8   3        0.73        2.38      0.80 o
  -3   8   3     1427.41     1598.02     17.95 o
  -2   8   3     2386.22     2640.15     39.91 o
  -1   8   3     1285.89     1378.87     35.23 o
   0   8   3      824.40      908.05     14.90 o
   1   8   3      767.65      784.23     14.88 o
   2   8   3       35.76       27.91      1.52 o
   3   8   3     1409.69     1612.34     19.58 o
   4   8   3      214.71      215.00      3.21 o
   5   8   3      444.84      452.03      6.17 o
   6   8   3        0.53        2.71      1.48 o
   7   8   3       26.29       22.45      2.19 o
   8   8   3        4.82        4.68      1.44 o
   9   8   3       12.75       10.19      3.15 o
  10   8   3       16.98       16.49      3.46 o
 -10   9   3      121.53      135.30      6.66 o
  -9   9   3        2.45        3.68      1.99 o
  -8   9   3      180.76      179.91      4.89 o
  -7   9   3       43.56       43.29      2.37 o
  -6   9   3       25.55       29.19      2.68 o
  -5   9   3        7.23        7.20      1.38 o
  -4   9   3     1574.43     1701.84     19.66 o
  -3   9   3     1049.28     1074.83     14.80 o
  -2   9   3        3.56        5.23      1.33 o
  -1   9   3     4742.60     5057.04    102.33 o
   0   9   3       20.59       19.48      1.97 o
   1   9   3      285.29      312.28      8.34 o
   2   9   3       14.49       14.75      2.21 o
   3   9   3      145.01      166.95      4.46 o
   4   9   3      155.85      149.55      3.74 o
   5   9   3       13.76       17.04      1.66 o
   6   9   3      563.17      564.96      7.00 o
   7   9   3       11.90        9.11      2.23 o
   8   9   3       21.53       19.45      3.17 o
   9   9   3        0.07        2.68      2.58 o
 -10  10   3        0.66        1.92      1.94 o
  -9  10   3       79.06       77.22      4.18 o
  -8  10   3       14.70       10.16      2.03 o
  -7  10   3       88.47       78.62      3.65 o
  -6  10   3       60.05       71.03      3.08 o
  -5  10   3      277.15      270.79      5.13 o
  -4  10   3       18.58       16.68      1.40 o
  -3  10   3       15.52       16.87      2.06 o
  -2  10   3        8.57        5.59      1.04 o
  -1  10   3     6092.50     6733.65     88.07 o
   0  10   3      351.65      387.63      8.23 o
   1  10   3      933.60     1006.53     19.98 o
   2  10   3       70.93       56.05      2.86 o
   3  10   3      637.73      641.08      7.40 o
   4  10   3       19.22       25.97      1.17 o
   5  10   3      207.89      208.38      3.38 o
   6  10   3      324.63      326.24      6.29 o
   7  10   3       78.28       68.21      3.36 o
   8  10   3      134.74      144.21      4.97 o
   9  10   3        1.29        2.62      1.96 o
 -10  11   3        0.07        2.05      2.08 o
  -9  11   3        2.58        3.84      2.79 o
  -8  11   3      213.26      204.78      7.67 o
  -7  11   3      187.48      184.21      4.83 o
  -6  11   3       17.15       21.08      1.90 o
  -5  11   3        0.14        1.72      0.69 o
  -4  11   3       13.84       13.02      1.07 o
  -3  11   3      758.50      882.25     14.26 o
  -2  11   3      915.73      959.32     15.77 o
  -1  11   3     1278.86     1456.09     19.70 o
   0  11   3      786.31      832.18     13.38 o
   1  11   3      142.75      123.95      4.80 o
   2  11   3       10.15       12.83      2.18 o
   3  11   3        0.89        1.48      0.57 o
   4  11   3      422.48      433.54      5.82 o
   5  11   3      632.26      667.76     13.19 o
   6  11   3       53.99       57.77      3.06 o
   7  11   3       92.61       85.08      5.46 o
   8  11   3        2.92        3.70      2.59 o
   9  11   3      301.59      355.35     10.35 o
 -10  12   3        8.14       13.77      4.63 o
  -9  12   3        9.00        7.28      2.63 o
  -8  12   3       14.23       14.88      3.50 o
  -7  12   3       35.05       27.81      4.62 o
  -6  12   3       21.21       21.34      1.82 o
  -5  12   3      109.53      104.85      2.58 o
  -4  12   3      533.08      544.67      9.81 o
  -3  12   3      128.71      131.01      5.36 o
  -2  12   3      169.36      146.69      6.09 o
  -1  12   3      119.65      132.14      4.81 o
   0  12   3      783.09      788.00     11.13 o
   1  12   3        6.66        8.48      2.05 o
   2  12   3      357.83      443.47      7.89 o
   3  12   3       59.43       59.49      2.85 o
   4  12   3        3.99        3.42      1.32 o
   5  12   3       41.69       36.58      1.75 o
   6  12   3        4.12        5.98      3.06 o
   7  12   3      364.54      355.55     11.79 o
   8  12   3       17.13       17.36      3.24 o
   9  12   3       13.48       16.43      3.45 o
  -9  13   3        0.08        2.42      2.24 o
  -8  13   3        0.16        3.22      2.61 o
  -7  13   3        4.72        7.09      2.12 o
  -6  13   3      107.38      118.05      5.92 o
  -5  13   3      102.35      100.02      3.13 o
  -4  13   3        1.54        4.26      2.00 o
  -3  13   3       52.97       48.54      3.61 o
  -2  13   3       39.21       29.56      3.15 o
  -1  13   3      155.80      166.12      5.56 o
   0  13   3      444.75      491.03      6.16 o
   1  13   3        0.80        1.95      0.73 o
   2  13   3       83.67       91.13      4.12 o
   3  13   3       40.68       42.91      2.91 o
   4  13   3       92.46       81.45      3.48 o
   5  13   3        5.60        3.58      2.82 o
   6  13   3      196.53      191.97      6.96 o
   7  13   3       81.75       74.33      4.72 o
   8  13   3       64.50       64.64      5.06 o
   9  13   3      153.47      160.22      9.59 o
  -9  14   3        0.88        6.64      2.79 o
  -8  14   3       70.04       70.84      4.01 o
  -7  14   3        0.82        2.37      1.65 o
  -6  14   3       17.71       13.48      7.06 o
  -5  14   3       60.40       59.44      3.37 o
  -4  14   3       21.92       17.73      1.42 o
  -3  14   3      242.04      250.33      5.06 o
  -2  14   3      428.25      447.69      8.03 o
  -1  14   3        2.30        2.56      1.00 o
   0  14   3        0.91        2.05      0.89 o
   1  14   3        1.88        1.33      1.03 o
   2  14   3       17.42       17.62      2.83 o
   3  14   3       43.83       44.55      3.20 o
   4  14   3      147.96      153.75      5.23 o
   5  14   3       66.31       66.40      4.07 o
   6  14   3        0.11        2.09      1.65 o
   7  14   3        2.41        3.47      2.55 o
   8  14   3        3.22        3.99      2.14 o
  -9  15   3       27.44       30.35      3.93 o
  -8  15   3        0.38        4.71      2.52 o
  -7  15   3        8.08       11.39      3.74 o
  -6  15   3        2.76        4.62      2.47 o
  -5  15   3      144.95      137.59      5.02 o
  -4  15   3      157.53      155.24      5.35 o
  -3  15   3        0.01        3.50      2.44 o
  -2  15   3      183.13      193.30      4.36 o
  -1  15   3      125.13      124.33      6.02 o
   0  15   3        1.98        1.65      1.01 o
   1  15   3       93.03       94.17      2.49 o
   2  15   3        0.95        2.26      1.33 o
   3  15   3        3.99        2.47      1.64 o
   4  15   3       27.58       28.95      2.84 o
   5  15   3      102.56      106.55      4.44 o
   6  15   3      129.14      130.41      6.46 o
   7  15   3       65.76       66.70      4.72 o
   8  15   3        0.06        3.21      1.89 o
  -8  16   3        3.37        4.62      3.49 o
  -7  16   3        8.99        8.42      2.87 o
  -6  16   3       27.21       30.72      3.77 o
  -5  16   3        2.61        3.18      1.79 o
  -4  16   3       28.14       29.78      2.74 o
  -3  16   3      111.72      108.04      4.67 o
  -2  16   3        6.86        5.25      1.74 o
  -1  16   3       31.72       25.04      1.61 o
   0  16   3        3.70        2.51      1.53 o
   1  16   3        3.08        3.47      3.77 o
   2  16   3       40.13       33.09      2.20 o
   3  16   3        6.00        9.15      2.36 o
   4  16   3       34.29       37.21      3.43 o
   5  16   3      247.49      248.06     11.04 o
   6  16   3       20.52       20.67      3.87 o
   7  16   3        2.76        4.77      1.94 o
   8  16   3       35.09       35.31      4.36 o
  -8  17   3        5.76        5.51      2.06 o
  -7  17   3       20.10       25.78      3.39 o
  -6  17   3       51.23       55.18      4.37 o
  -5  17   3        3.96        4.76      1.88 o
  -4  17   3        8.07        7.85      1.63 o
  -3  17   3       34.45       37.80      3.47 o
  -2  17   3       21.16       23.16      2.90 o
  -1  17   3        0.89        1.43      1.23 o
   0  17   3       20.30       16.25      1.44 o
   1  17   3        2.94        3.34      1.89 o
   2  17   3        4.41        4.49      2.29 o
   3  17   3       14.24       21.05      3.04 o
   4  17   3       50.62       49.20      3.02 o
   5  17   3      114.39      111.33      4.79 o
   6  17   3      148.76      153.09      7.21 o
   7  17   3       10.06        6.13      2.37 o
  -8  18   3        2.61        5.75      2.58 o
  -7  18   3       53.72       51.63      4.70 o
  -6  18   3       49.09       48.35      4.29 o
  -5  18   3        6.12        5.69      2.26 o
  -4  18   3       54.77       49.42      3.09 o
  -3  18   3       11.00       12.22      2.38 o
  -2  18   3       37.78       38.69      3.63 o
  -1  18   3      161.21      151.19      5.97 o
   0  18   3       53.81       57.15      3.31 o
   1  18   3       10.73        7.67      2.40 o
   2  18   3        3.79        3.15      1.54 o
   3  18   3        2.50        3.54      1.20 o
   4  18   3       44.88       45.03      4.25 o
   5  18   3       47.54       45.82      3.78 o
   6  18   3        3.93        5.40      2.06 o
   7  18   3       13.03       13.52      2.88 o
  -7  19   3        3.12        6.30      2.66 o
  -6  19   3        0.91        4.17      2.06 o
  -5  19   3      339.53      355.03      8.92 o
  -4  19   3        0.07        3.46      1.81 o
  -3  19   3       38.18       29.09      4.02 o
  -2  19   3       10.62       13.28      2.59 o
  -1  19   3       28.20       36.42      6.33 o
   0  19   3       27.11       25.03      4.65 o
   1  19   3      155.41      151.72      5.65 o
   2  19   3       74.33       72.24      4.50 o
   3  19   3        0.35        2.51      1.31 o
   4  19   3      105.91      103.41      5.94 o
   5  19   3       71.46       78.25      6.70 o
   6  19   3      112.37      119.71      5.32 o
  -7  20   3       16.45       15.89      4.16 o
  -6  20   3       21.93       26.23      4.36 o
  -5  20   3       16.39       18.88      3.18 o
  -4  20   3        3.34        2.45      1.75 o
  -3  20   3      482.63      578.38     14.35 o
  -2  20   3      184.97      176.56      8.33 o
  -1  20   3       99.37       93.41      6.32 o
   0  20   3       33.30       40.72      5.61 o
   1  20   3       27.75       24.65      4.50 o
   2  20   3       32.19       27.97      4.04 o
   3  20   3       65.96       61.80      3.59 o
   4  20   3       21.07       20.33      3.20 o
   5  20   3      179.43      196.02      6.24 o
   6  20   3        2.28        4.86      1.65 o
  -6  21   3        3.93        3.77      1.84 o
  -5  21   3       26.98       30.53      4.34 o
  -4  21   3      188.39      219.09      8.28 o
  -3  21   3      292.43      319.02      9.79 o
  -2  21   3      721.71      798.05     30.35 o
  -1  21   3      110.26      117.17      6.01 o
   0  21   3       49.46       44.19      3.94 o
   1  21   3       57.13       52.64      4.88 o
   2  21   3      102.32      105.94      5.88 o
   3  21   3       52.00       41.33      3.54 o
   4  21   3       30.84       28.01      4.08 o
   5  21   3        4.15        3.04      2.50 o
  -5  22   3       29.69       35.00      5.46 o
  -4  22   3      494.61      547.35     15.11 o
  -3  22   3        1.38        3.34      2.34 o
  -2  22   3      270.54      302.90     12.13 o
  -1  22   3      205.21      226.08      8.27 o
   0  22   3       41.71       42.08      4.30 o
   1  22   3       28.48       23.33      6.15 o
   2  22   3       65.67       67.05      5.77 o
   3  22   3       29.42       29.88      5.22 o
   4  22   3       45.93       45.91      5.71 o
  -4  23   3        1.71        5.26      2.96 o
  -3  23   3       55.55       54.45      8.43 o
  -2  23   3       71.82       74.02     10.86 o
  -1  23   3      140.03      156.99     11.39 o
   0  23   3       50.36       52.74      5.66 o
   1  23   3      104.89       92.50      5.39 o
   2  23   3       76.78       79.70      7.45 o
   3  23   3       55.88       49.73      6.16 o
  -3  24   3       81.25      100.90      9.92 o
  -2  24   3        0.16        2.22      3.61 o
  -1  24   3       19.86       22.41      4.59 o
   0  24   3       22.08       23.93      4.56 o
   1  24   3       57.44       53.12      6.30 o
   2  24   3        3.73        5.31      2.87 o
 -10   0   4        0.27        2.48      2.23 o
  -8   0   4        0.76        3.21      2.83 o
  -6   0   4      352.09      278.79      5.88 o
  -4   0   4        0.73        2.22      0.89 o
  -2   0   4        2.81        2.63      0.58 o
   0   0   4      822.00      776.56     10.31 o
   2   0   4     2610.61     2799.89     48.02 o
   4   0   4     1111.82     1075.58     33.76 o
   6   0   4       50.74       49.76      3.79 o
   8   0   4       10.34        9.57      2.81 o
  10   0   4        2.58        7.78      3.17 o
 -11   1   4      342.17      461.75     10.99 o
 -10   1   4      144.50      167.94      5.02 o
  -9   1   4      134.48      128.50      4.50 o
  -8   1   4      236.74      220.31      5.67 o
  -7   1   4       59.41       59.53      2.51 o
  -6   1   4      727.38      743.12      8.70 o
  -5   1   4        0.99        3.66      0.85 o
  -4   1   4      114.42       95.53      2.54 o
  -3   1   4      162.63      183.25      2.71 o
  -2   1   4        2.28        2.69      0.51 o
  -1   1   4      322.31      338.04      6.66 o
   0   1   4     2293.18     2299.49     33.12 o
   1   1   4     7166.32     7703.32     60.09 o
   2   1   4        6.91        9.44      0.59 o
   3   1   4      200.36      203.18      4.07 o
   4   1   4      299.04      294.78     10.29 o
   5   1   4       48.01       50.01      2.35 o
   6   1   4       10.03       12.49      1.43 o
   7   1   4       20.28       18.25      1.71 o
   8   1   4        6.36        4.57      1.47 o
   9   1   4        6.35        5.72      2.08 o
  10   1   4        2.16        4.64      1.77 o
 -11   2   4       18.15       21.27      3.20 o
 -10   2   4      170.28      188.91      5.22 o
  -9   2   4        6.78        5.77      1.36 o
  -8   2   4      207.14      210.87      5.43 o
  -7   2   4      480.57      469.78      7.10 o
  -6   2   4        8.32        8.25      0.83 o
  -5   2   4     1339.65     1467.72     15.04 o
  -4   2   4       44.80       39.85      1.48 o
  -3   2   4      782.41      925.15     10.11 o
  -2   2   4       48.05       41.33      1.18 o
  -1   2   4      598.72      581.68      9.74 o
   0   2   4      517.99      548.49      5.93 o
   1   2   4      172.68      149.41      2.38 o
   2   2   4        1.51        1.73      0.60 o
   3   2   4        8.91        7.33      1.00 o
   4   2   4        5.75        6.40      0.90 o
   5   2   4      505.78      563.90      6.71 o
   6   2   4      826.31      852.67     15.28 o
   7   2   4        1.08        2.41      1.11 o
   8   2   4        0.83        2.61      1.43 o
   9   2   4        8.64        8.18      2.29 o
  10   2   4        0.09        2.58      1.53 o
 -11   3   4       54.94       64.59      3.59 o
 -10   3   4       63.40       63.27      4.80 o
  -9   3   4       16.42       16.64      2.09 o
  -8   3   4        5.11        3.62      1.29 o
  -7   3   4      413.13      408.92      4.85 o
  -6   3   4       61.39       50.14      1.75 o
  -5   3   4      539.28      486.41      8.45 o
  -4   3   4      455.95      474.85      5.99 o
  -3   3   4     1234.51     1419.87     20.42 o
  -2   3   4      119.38      108.57      2.18 o
  -1   3   4      287.93      295.24      8.13 o
   0   3   4      549.81      537.37      6.41 o
   1   3   4       39.90       39.33      1.19 o
   2   3   4     2998.41     3384.87     27.82 o
   3   3   4      331.62      339.60      5.56 o
   4   3   4      360.52      365.90      6.62 o
   5   3   4      618.34      612.36      8.16 o
   6   3   4      375.62      374.79      4.77 o
   7   3   4        0.72        3.09      1.12 o
   8   3   4        8.53        3.32      1.24 o
   9   3   4       51.44       55.76      3.85 o
  10   3   4        0.13        7.54      2.36 o
 -11   4   4       44.19       62.60      4.10 o
 -10   4   4        3.43        5.26      1.69 o
  -9   4   4        2.22        3.28      1.23 o
  -8   4   4       22.76       21.21      2.16 o
  -7   4   4      107.81      109.86      2.67 o
  -6   4   4      176.18      178.73      4.54 o
  -5   4   4       38.15       42.45      2.00 o
  -4   4   4       11.56       11.48      1.04 o
  -3   4   4       40.68       59.63      1.57 o
  -2   4   4        6.16        5.32      0.68 o
  -1   4   4     1378.71     1471.35     22.33 o
   0   4   4       47.08       54.71      1.74 o
   1   4   4     2373.45     2562.82     24.62 o
   2   4   4     1239.30     1302.76     11.58 o
   3   4   4      152.16      159.17      3.14 o
   4   4   4       65.63       61.48      2.26 o
   5   4   4     2035.33     2170.42     18.76 o
   6   4   4        0.07        3.48      1.59 o
   7   4   4       90.23       81.34      3.61 o
   8   4   4        3.43        3.91      1.48 o
   9   4   4        0.04        2.01      1.73 o
  10   4   4       38.38       46.48      4.25 o
 -11   5   4        0.08        4.42      1.45 o
 -10   5   4       64.39       71.18      3.46 o
  -9   5   4       29.43       23.08      2.51 o
  -8   5   4      145.98      133.98      4.46 o
  -7   5   4       55.66       55.77      1.87 o
  -6   5   4      240.15      203.21      3.45 o
  -5   5   4     1246.90     1395.10     14.87 o
  -4   5   4     1616.23     1769.33     19.73 o
  -3   5   4      400.72      424.85      7.99 o
  -2   5   4      305.10      317.71      6.64 o
  -1   5   4      470.23      459.95     11.13 o
   0   5   4      793.27      772.94     12.74 o
   1   5   4      536.68      566.11      7.23 o
   2   5   4       64.29       81.41      1.88 o
   3   5   4       83.54       77.85      1.93 o
   4   5   4      615.08      698.64      8.09 o
   5   5   4     3531.27     3663.08     50.90 o
   6   5   4      151.45      151.12      3.65 o
   7   5   4      130.63      119.71      4.49 o
   8   5   4       57.21       45.14      3.59 o
   9   5   4        6.29        5.29      2.11 o
  10   5   4       27.30       29.18      3.74 o
 -11   6   4       53.93       63.44      6.19 o
 -10   6   4       47.56       49.92      3.51 o
  -9   6   4       89.78       85.79      3.93 o
  -8   6   4        6.92        4.17      1.83 o
  -7   6   4      229.81      222.85      5.18 o
  -6   6   4      705.65      660.43      9.30 o
  -5   6   4        0.36        1.68      0.57 o
  -4   6   4     1981.58     2250.84     26.63 o
  -3   6   4      987.27     1113.94     14.28 o
  -2   6   4       14.90       11.80      0.96 o
  -1   6   4     1527.85     1687.91     25.81 o
   0   6   4      420.74      444.43      8.45 o
   1   6   4     1112.92     1337.76     14.57 o
   2   6   4      396.91      466.22      6.68 o
   3   6   4       81.00       81.37      2.68 o
   4   6   4      712.34      740.68      8.58 o
   5   6   4     1137.73     1149.18     14.35 o
   6   6   4       29.34       22.73      1.59 o
   7   6   4      111.27       99.70      3.91 o
   8   6   4       52.76       46.27      3.89 o
   9   6   4        4.07        6.06      1.92 o
  10   6   4       21.85       34.88      4.55 o
 -11   7   4       12.75       13.84      4.61 o
  -9   7   4      187.65      187.58      6.09 o
  -8   7   4      293.48      296.39      6.73 o
  -7   7   4       10.54        8.46      2.12 o
  -6   7   4      304.83      294.61      4.99 o
  -5   7   4      469.18      510.96      8.24 o
  -4   7   4       40.73       30.89      2.31 o
  -3   7   4       83.93       80.40      2.21 o
  -2   7   4       59.39       58.55      3.19 o
  -1   7   4     1574.32     1574.86     24.31 o
   0   7   4     3138.99     3375.82     49.89 o
   1   7   4        0.62        6.76      2.90 o
   2   7   4      332.68      309.42      6.91 o
   3   7   4      459.57      469.98      7.20 o
   4   7   4        7.72        6.60      0.83 o
   5   7   4       13.68       12.54      1.41 o
   6   7   4     1658.04     1867.13     17.84 o
   7   7   4       29.87       23.87      2.75 o
   8   7   4        0.21        0.55      1.83 o
   9   7   4        4.12        5.17      1.70 o
 -10   8   4        6.33        4.86      2.20 o
  -9   8   4        0.93        2.69      2.46 o
  -8   8   4       46.64       41.87      2.43 o
  -7   8   4       63.39       58.43      3.53 o
  -6   8   4       20.84       17.19      1.68 o
  -5   8   4        8.61       11.55      1.15 o
  -4   8   4        3.98        2.96      0.85 o
  -3   8   4        6.31        5.75      0.73 o
  -2   8   4      244.36      256.24      7.31 o
  -1   8   4      491.51      468.68      9.74 o
   0   8   4       53.80       78.76      5.43 o
   1   8   4    14366.41    16113.97    378.70 o
   2   8   4        7.94        7.24      1.54 o
   3   8   4      539.28      569.92      9.97 o
   4   8   4       90.88       71.54      2.13 o
   5   8   4     1093.31     1167.79      9.68 o
   6   8   4     1546.37     1702.78     21.22 o
   7   8   4       72.19       70.49      3.39 o
   8   8   4        9.61        9.13      3.60 o
   9   8   4       41.49       40.71      4.87 o
 -10   9   4       39.95       42.89      8.42 o
  -9   9   4       67.29       62.36      3.63 o
  -8   9   4      212.24      195.05      4.95 o
  -7   9   4      119.56      114.27      4.37 o
  -6   9   4      773.25      787.37      9.41 o
  -5   9   4        3.46        3.97      1.03 o
  -4   9   4     1140.68     1292.06     15.31 o
  -3   9   4        2.84        2.16      2.12 o
  -2   9   4       24.41       22.93      3.20 o
  -1   9   4      228.94      247.35      7.31 o
   0   9   4     1735.46     1827.21     32.62 o
   1   9   4     3175.58     3503.38     64.95 o
   2   9   4      713.83      684.20     14.20 o
   3   9   4       47.54       47.11      3.41 o
   4   9   4       53.29       42.16      1.74 o
   5   9   4     1978.36     2257.96     21.27 o
   6   9   4      576.86      628.21      9.21 o
   7   9   4       54.11       57.29      4.07 o
   8   9   4       11.26        8.19      2.42 o
   9   9   4       37.55       39.15      4.24 o
 -10  10   4       76.89       79.05      4.46 o
  -9  10   4      113.60      103.20      4.47 o
  -8  10   4        3.83        3.96      1.49 o
  -7  10   4       35.16       29.50      2.59 o
  -6  10   4      370.03      366.09      5.45 o
  -5  10   4      667.91      721.46     10.96 o
  -4  10   4      151.80      163.42      5.78 o
  -3  10   4      952.90     1036.66     16.33 o
  -2  10   4      188.91      185.81      7.03 o
  -1  10   4      350.28      312.83     22.17 o
   0  10   4     4042.74     4305.26     79.59 o
   1  10   4       11.07        4.25      1.99 o
   2  10   4      355.57      387.05      7.59 o
   3  10   4        0.43        3.81      2.17 o
   4  10   4      212.90      216.52      3.78 o
   5  10   4      224.83      232.57      9.47 o
   6  10   4       19.67       14.04      2.17 o
   7  10   4      189.16      178.05      6.83 o
   8  10   4        4.34        2.99      1.69 o
   9  10   4       51.13       44.99      4.68 o
 -10  11   4       37.54       31.24      4.35 o
  -9  11   4       12.04        9.26      4.12 o
  -8  11   4       39.73       35.15      4.13 o
  -7  11   4       16.73       15.29      2.38 o
  -6  11   4        4.38        3.86      1.78 o
  -5  11   4        1.37        4.30      1.55 o
  -4  11   4      126.78      130.67      4.88 o
  -3  11   4      847.72      855.99     13.96 o
  -2  11   4      491.10      514.87      9.11 o
  -1  11   4      495.15      516.62     11.82 o
   0  11   4     3735.75     4357.19    110.23 o
   1  11   4      137.02      119.66      6.23 o
   2  11   4        7.01        9.50      2.81 o
   3  11   4       19.10       20.64      2.22 o
   4  11   4       59.28       57.18      2.36 o
   5  11   4      508.96      559.20      7.88 o
   6  11   4        6.20        6.30      1.71 o
   7  11   4       37.76       34.70      3.75 o
   8  11   4        3.50        1.33      2.76 o
   9  11   4        1.71        4.43      2.97 o
 -10  12   4       16.99       11.43      4.45 o
  -9  12   4       25.35       31.11      3.92 o
  -8  12   4        0.61        3.04      2.53 o
  -7  12   4       49.95       48.77      3.33 o
  -6  12   4        1.57        2.83      1.12 o
  -5  12   4      204.91      207.61      6.33 o
  -4  12   4        0.12        2.92      1.13 o
  -3  12   4      197.61      206.97      4.61 o
  -2  12   4       86.49       79.55      3.89 o
  -1  12   4       32.67       34.60      3.04 o
   0  12   4       13.34       15.55      2.23 o
   1  12   4       49.03       55.76      3.74 o
   2  12   4       80.32       74.15      3.67 o
   3  12   4        2.69        3.86      1.15 o
   4  12   4       29.79       29.09      1.65 o
   5  12   4      142.10      137.71      4.94 o
   6  12   4        5.25        4.13      2.34 o
   7  12   4       16.98       17.13      3.18 o
   8  12   4       54.15       51.99      4.52 o
   9  12   4        1.24        2.43      1.99 o
  -9  13   4       12.53       19.30      4.43 o
  -8  13   4        9.48        6.27      3.43 o
  -7  13   4        4.10        5.24      1.76 o
  -6  13   4        1.68        3.16      2.15 o
  -5  13   4        3.50        4.74      2.13 o
  -4  13   4      285.00      290.91      6.58 o
  -3  13   4      424.95      443.41     11.20 o
  -2  13   4       36.78       30.11      2.92 o
  -1  13   4      200.43      208.84      5.26 o
   0  13   4       56.91       69.03      2.83 o
   1  13   4        0.05        1.29      0.82 o
   2  13   4        8.76       12.51      2.21 o
   3  13   4      205.83      215.66      6.50 o
   4  13   4        9.14        6.19      1.59 o
   5  13   4       40.28       36.03      3.71 o
   6  13   4      143.44      156.82      6.32 o
   7  13   4        6.56        5.26      2.33 o
   8  13   4       36.46       39.40      5.02 o
  -9  14   4       38.29       36.33      4.08 o
  -8  14   4       19.46       16.34      3.32 o
  -7  14   4       20.62       18.58      2.98 o
  -6  14   4       81.99       76.73      3.90 o
  -5  14   4        7.51        5.98      1.28 o
  -4  14   4      290.30      313.74     14.19 o
  -3  14   4      601.48      616.59     10.48 o
  -2  14   4      174.96      186.79      5.43 o
  -1  14   4       82.54       84.58      5.79 o
   0  14   4      206.85      208.72      4.39 o
   1  14   4       53.06       51.08      2.51 o
   2  14   4        3.37        4.37      0.94 o
   3  14   4       10.87       12.37      1.83 o
   4  14   4        3.13        1.87      1.32 o
   5  14   4       14.15       14.87      2.69 o
   6  14   4      112.57      103.12      5.21 o
   7  14   4        8.08        9.20      2.74 o
   8  14   4        1.85        3.24      1.86 o
  -9  15   4       81.31       79.67      8.25 o
  -8  15   4        3.94        6.13      2.37 o
  -7  15   4       51.13       46.21      4.09 o
  -6  15   4       47.53       47.84      3.89 o
  -5  15   4       55.15       58.93      3.91 o
  -4  15   4       17.99       15.98      2.02 o
  -3  15   4      127.84      125.63      4.88 o
  -2  15   4      460.90      495.16      8.08 o
  -1  15   4      483.34      480.96      7.67 o
   0  15   4       51.86       53.39      1.80 o
   1  15   4       25.18       21.82      2.25 o
   2  15   4        1.18        2.59      1.95 o
   3  15   4        8.91        8.63      1.71 o
   4  15   4       16.42       12.63      2.32 o
   5  15   4       11.72       11.94      5.20 o
   6  15   4        3.46        4.84      2.76 o
   7  15   4        1.89        2.66      1.80 o
   8  15   4       55.42       61.69      5.94 o
  -8  16   4       27.51       28.44      4.20 o
  -7  16   4       17.63       17.01      3.62 o
  -6  16   4      144.84      156.58      6.80 o
  -5  16   4        7.08        4.46      1.64 o
  -4  16   4        8.35        7.83      2.47 o
  -3  16   4      123.73      132.83      5.30 o
  -2  16   4       27.21       21.45      2.93 o
  -1  16   4      423.92      445.12     10.21 o
   0  16   4       10.74        7.29      2.23 o
   1  16   4        0.51        2.05      1.51 o
   2  16   4       67.54       55.85      3.29 o
   3  16   4       11.54       11.93      1.66 o
   4  16   4        5.34        3.98      1.41 o
   5  16   4       17.39       19.59      3.64 o
   6  16   4        7.85        6.82      2.44 o
   7  16   4        9.94       13.63      3.07 o
  -8  17   4        1.44        4.83      3.28 o
  -7  17   4        0.87        3.67      2.90 o
  -6  17   4        7.82       10.30      3.39 o
  -5  17   4      614.53      648.97     19.79 o
  -4  17   4       45.46       41.94      2.34 o
  -3  17   4        2.93        3.42      2.45 o
  -2  17   4      242.06      256.09      7.42 o
  -1  17   4        2.50        1.67      0.92 o
   0  17   4       76.64       76.73      3.09 o
   1  17   4       38.66       39.37      3.65 o
   2  17   4        1.45        2.15      1.89 o
   3  17   4        0.02        1.06      1.49 o
   4  17   4        0.10        1.39      2.50 o
   5  17   4        5.07        5.39      3.05 o
   6  17   4       39.98       34.75      4.37 o
   7  17   4        1.59        5.18      2.57 o
  -7  18   4        6.78        6.88      2.76 o
  -6  18   4        6.40        5.23      2.25 o
  -5  18   4      117.47      109.43      5.13 o
  -4  18   4      117.43      125.75      4.46 o
  -3  18   4      113.03      118.14      7.57 o
  -2  18   4       37.02       38.47      4.09 o
  -1  18   4       39.74       36.11      2.62 o
   0  18   4      142.30      140.18      5.40 o
   1  18   4       70.44       70.23      3.44 o
   2  18   4       12.86       16.98      2.75 o
   3  18   4       82.34       84.87      4.23 o
   4  18   4        0.65        3.42      3.69 o
   5  18   4       32.09       44.90      8.16 o
   6  18   4        3.80        6.08      2.34 o
  -7  19   4       12.90       12.12      3.99 o
  -6  19   4        0.25        2.79      1.90 o
  -5  19   4      101.15      101.13      5.10 o
  -4  19   4        0.08        3.19      1.78 o
  -3  19   4       54.03       56.01      3.55 o
  -2  19   4       31.46       28.50      3.96 o
  -1  19   4       88.81       88.64      6.35 o
   0  19   4      133.97      132.16      7.45 o
   1  19   4       49.50       47.13      3.52 o
   2  19   4        1.34        3.01      1.87 o
   3  19   4       12.65       12.75      3.96 o
   4  19   4        3.14        3.42      1.85 o
   5  19   4        0.53        5.85      2.54 o
   6  19   4        0.23        4.33      1.74 o
  -6  20   4        3.14        4.55      2.40 o
  -5  20   4        1.77        4.42      2.17 o
  -4  20   4       10.06        6.20      2.69 o
  -3  20   4      143.20      151.23      5.46 o
  -2  20   4      144.10      152.52      7.02 o
  -1  20   4      163.37      159.36      7.80 o
   0  20   4        2.07        3.58      1.99 o
   1  20   4        5.31        1.50      2.12 o
   2  20   4       91.33       88.27      4.87 o
   3  20   4        2.55        4.17      2.03 o
   4  20   4        0.68        1.52      2.19 o
   5  20   4        1.82        3.17      2.08 o
  -6  21   4       36.03       32.99      4.32 o
  -5  21   4        0.04        4.42      2.12 o
  -4  21   4        2.53        4.57      2.06 o
  -3  21   4       35.26       32.96      4.91 o
  -2  21   4        3.48        2.48      2.08 o
  -1  21   4      782.27      942.52     21.91 o
   0  21   4       28.26       19.39      4.70 o
   1  21   4       55.71       53.91      5.00 o
   2  21   4       16.98       14.22      5.04 o
   3  21   4        2.28        3.67      2.02 o
   4  21   4       51.93       48.91      4.52 o
   5  21   4       80.60       98.52      4.90 o
  -5  22   4        3.98        4.31      3.11 o
  -4  22   4        0.05        4.05      3.29 o
  -3  22   4        2.42        4.62      2.62 o
  -2  22   4       76.50       69.18      5.94 o
  -1  22   4      628.50      694.05     34.30 o
   0  22   4      198.48      220.07      9.65 o
   1  22   4        0.32        2.24      3.21 o
   2  22   4        5.50        5.89      3.12 o
   3  22   4        1.06        5.28      2.69 o
   4  22   4       16.53       19.26      4.35 o
  -4  23   4      163.50      183.95     11.65 o
  -3  23   4       28.43       28.71      7.88 o
  -2  23   4        0.97        2.93      2.39 o
  -1  23   4      267.65      291.02      9.42 o
   0  23   4       97.20      102.19      5.75 o
   1  23   4       17.60       23.43      4.45 o
   2  23   4        2.31        1.68      2.14 o
   3  23   4        6.88        5.55      2.59 o
  -2  24   4      121.96      128.16      6.16 o
  -1  24   4        0.01        2.47      1.97 o
   0  24   4        2.02        2.57      2.40 o
   1  24   4        1.42        5.07      2.58 o
 -11   1   5       15.85       16.10      2.60 o
 -10   1   5       16.56       18.15      3.03 o
  -9   1   5       10.43       13.28      2.29 o
  -8   1   5     1344.61     1414.26     16.60 o
  -7   1   5      653.09      672.41      7.11 o
  -6   1   5      627.95      617.65      7.05 o
  -5   1   5        3.45        6.36      1.60 o
  -4   1   5      331.50      363.33      5.91 o
  -3   1   5     5585.56     6635.62     51.07 o
  -2   1   5     1769.40     1907.66     16.23 o
  -1   1   5       17.86       20.72      1.03 o
   0   1   5      169.42      148.40      5.16 o
   1   1   5      700.50      693.26      9.38 o
   2   1   5     2950.79     3185.54     34.59 o
   3   1   5      430.89      416.89      9.77 o
   4   1   5       19.85       25.28      2.33 o
   5   1   5      428.91      434.40      5.63 o
   6   1   5       33.91       30.54      1.67 o
   7   1   5        0.16        2.13      1.11 o
   8   1   5       19.56       20.67      2.95 o
   9   1   5       51.80       64.35      4.09 o
  10   1   5        0.32       18.27      9.60 o
 -11   2   5       46.79       45.79      4.06 o
 -10   2   5        5.24        7.26      1.95 o
  -9   2   5       27.19       28.44      3.15 o
  -8   2   5       35.78       35.52      1.96 o
  -7   2   5     7128.78     7677.63     91.62 o
  -6   2   5     1848.11     1883.17     20.20 o
  -5   2   5       38.24       33.76      2.95 o
  -4   2   5        0.92        1.71      0.70 o
  -3   2   5     1189.69     1326.02     12.00 o
  -2   2   5     1693.65     2068.24     19.32 o
  -1   2   5       11.17        8.85      3.24 o
   1   2   5     1471.93     1535.40     16.34 o
   2   2   5     1469.66     1726.79     23.25 o
   3   2   5      718.05      785.48     12.91 o
   4   2   5     1606.14     1674.99     25.15 o
   5   2   5       14.18       14.13      1.82 o
   6   2   5        4.34        4.74      1.32 o
   7   2   5       57.37       53.73      3.31 o
   8   2   5       37.03       42.63      3.69 o
   9   2   5        0.94        4.11      1.98 o
  10   2   5       10.11       17.46      2.82 o
 -11   3   5      171.19      209.29      6.55 o
 -10   3   5       17.80       13.30      3.00 o
  -9   3   5        0.34        3.92      1.31 o
  -8   3   5      442.36      451.90      7.85 o
  -7   3   5     1809.99     1949.99     25.74 o
  -6   3   5       67.59       63.30      2.11 o
  -5   3   5        0.34        2.02      0.67 o
  -4   3   5     1105.50     1190.36     15.26 o
  -3   3   5     1728.48     2039.99     22.48 o
  -2   3   5      414.19      494.68      8.90 o
  -1   3   5      464.00      488.27      8.79 o
   0   3   5      175.10      169.19      4.41 o
   1   3   5      780.16      803.75      9.14 o
   2   3   5       59.12       60.78      1.97 o
   3   3   5      808.99      965.57     15.62 o
   4   3   5      678.27      678.61     11.39 o
   5   3   5      888.79      913.70     15.31 o
   6   3   5      112.88      112.74      3.27 o
   7   3   5      150.34      148.60      4.87 o
   8   3   5       36.51       31.16      3.45 o
   9   3   5       20.87       25.08      3.35 o
  10   3   5        9.04       11.46      2.87 o
 -11   4   5        1.31        5.26      2.56 o
 -10   4   5       18.79       21.05      2.84 o
  -9   4   5        2.05        4.76      1.86 o
  -8   4   5      238.73      232.25      5.03 o
  -7   4   5       11.07        6.20      1.13 o
  -6   4   5      221.80      196.44      3.82 o
  -5   4   5        2.75        3.70      0.88 o
  -4   4   5      327.75      343.40      9.40 o
  -3   4   5       11.93       14.44      0.96 o
  -2   4   5      484.33      523.89      6.37 o
  -1   4   5      104.14      135.01      5.08 o
   0   4   5      344.51      345.09      7.12 o
   1   4   5        3.60        7.98      0.79 o
   2   4   5        4.06        1.89      0.79 o
   3   4   5      239.02      279.84      8.57 o
   4   4   5      295.49      274.15      5.00 o
   5   4   5      101.40       92.01      4.25 o
   6   4   5       36.38       39.67      2.86 o
   7   4   5       25.49       23.49      2.93 o
   8   4   5       10.48        8.28      2.03 o
   9   4   5        8.36        3.37      1.86 o
 -11   5   5        5.56        7.78      3.80 o
 -10   5   5        0.45        2.62      2.16 o
  -9   5   5       35.41       31.62      2.80 o
  -8   5   5      743.18      795.42     13.03 o
  -7   5   5      356.05      337.24      4.29 o
  -6   5   5       10.23        7.06      1.25 o
  -5   5   5       66.75       64.00      2.24 o
  -4   5   5       61.31       64.30      2.65 o
  -3   5   5      324.99      343.94      7.35 o
  -2   5   5      186.53      197.85      4.78 o
  -1   5   5        1.83        3.32      1.99 o
   0   5   5     1343.49     1368.34     17.22 o
   1   5   5      773.93      870.37     11.39 o
   2   5   5       50.98       52.00      2.67 o
   3   5   5      619.93      583.66      8.82 o
   4   5   5        1.75        4.00      1.50 o
   5   5   5       51.38       50.46      2.60 o
   6   5   5       76.11       74.16      2.70 o
   7   5   5       33.90       35.00      3.96 o
   8   5   5       64.09       67.38      3.47 o
   9   5   5        0.24        2.97      1.91 o
 -11   6   5        5.40        3.57      1.99 o
 -10   6   5        2.57        6.29      2.64 o
  -9   6   5        9.35        9.98      1.87 o
  -8   6   5       25.88       31.54      2.76 o
  -7   6   5        5.97        5.14      1.47 o
  -6   6   5       27.10       25.29      1.82 o
  -5   6   5       11.00       12.18      1.53 o
  -4   6   5       52.35       48.61      2.62 o
  -3   6   5      883.22      897.25     13.71 o
  -2   6   5      328.92      353.86      7.57 o
  -1   6   5        3.24        2.72      2.21 o
   0   6   5      288.81      276.37      7.77 o
   1   6   5       44.18       43.22      1.88 o
   2   6   5        7.23       11.53      1.63 o
   3   6   5      188.50      168.79      5.70 o
   4   6   5      361.13      326.25      5.13 o
   5   6   5       93.30       84.27      2.31 o
   6   6   5       54.56       60.97      3.10 o
   7   6   5      337.88      351.10      9.18 o
   8   6   5        5.59        3.60      1.90 o
   9   6   5      151.54      181.47      5.23 o
 -10   7   5        6.63        6.29      2.02 o
  -9   7   5        4.64        5.33      1.84 o
  -8   7   5       83.69       87.34      2.96 o
  -7   7   5        4.21        4.76      1.11 o
  -6   7   5      452.33      455.31      5.70 o
  -5   7   5        2.42        3.89      1.18 o
  -4   7   5       23.34       23.40      2.18 o
  -3   7   5      634.24      638.24     11.04 o
  -2   7   5     1159.78     1189.99     21.84 o
  -1   7   5      182.37      143.86      4.81 o
   0   7   5      108.77       91.74      3.69 o
   1   7   5      228.12      216.66      4.48 o
   2   7   5       46.19       77.21      3.61 o
   3   7   5        1.91        5.44      1.73 o
   4   7   5      285.37      308.43      5.20 o
   5   7   5      347.59      351.19      4.49 o
   6   7   5       32.93       30.68      3.11 o
   7   7   5       57.73       54.71      3.33 o
   8   7   5        3.54        3.67      2.04 o
   9   7   5      427.72      478.64     13.22 o
 -10   8   5       22.49       22.28      3.23 o
  -9   8   5        2.82        2.82      1.81 o
  -8   8   5        0.72        3.06      1.42 o
  -7   8   5      122.03       93.97      3.36 o
  -6   8   5       52.30       51.34      3.72 o
  -5   8   5      105.02       99.09      3.86 o
  -4   8   5       69.51       65.11      2.70 o
  -3   8   5      769.82      772.61     13.00 o
  -2   8   5        0.00        2.10      2.02 o
  -1   8   5      700.92      773.46     15.02 o
   0   8   5      461.81      425.58      9.98 o
   1   8   5      302.39      287.70     12.55 o
   2   8   5       35.91       42.97      4.90 o
   3   8   5      673.05      723.35     10.41 o
   4   8   5      917.89      987.44     16.51 o
   5   8   5      330.16      339.87      4.34 o
   6   8   5       24.92       22.58      2.22 o
   7   8   5       39.93       34.17      2.76 o
   8   8   5       43.08       35.18      2.71 o
   9   8   5       10.85        5.69      2.50 o
 -10   9   5        0.13        4.91      2.59 o
  -9   9   5       13.97       10.62      2.90 o
  -8   9   5       12.83       14.47      2.10 o
  -7   9   5       19.96       18.74      2.92 o
  -6   9   5      181.20      151.55      4.86 o
  -5   9   5        0.01        3.49      1.30 o
  -4   9   5       88.55       83.75      3.36 o
  -3   9   5      696.66      728.68     14.66 o
  -2   9   5     1619.30     1676.69     36.14 o
  -1   9   5     1405.57     1498.81     29.03 o
   0   9   5      612.24      647.65     13.95 o
   1   9   5      219.37      221.09     10.08 o
   2   9   5       27.09       28.33      2.60 o
   3   9   5        2.77        4.13      1.71 o
   4   9   5       16.16       19.16      2.38 o
   5   9   5      109.53      101.75      3.48 o
   6   9   5       30.48       29.43      2.92 o
   7   9   5        7.27        5.68      1.24 o
   8   9   5       58.53       48.14      4.00 o
   9   9   5        6.30        3.64      3.37 o
 -10  10   5        0.00        1.69      2.09 o
  -9  10   5        2.46        5.69      2.28 o
  -8  10   5        0.44        3.12      1.47 o
  -7  10   5        3.88        6.25      1.90 o
  -6  10   5       16.18       12.51      1.68 o
  -5  10   5        1.45        2.23      1.01 o
  -4  10   5       33.38       29.82      2.23 o
  -3  10   5       93.15       77.98      4.65 o
  -2  10   5      101.98       77.10      4.50 o
  -1  10   5        7.03        5.37      2.18 o
   0  10   5       48.63       53.76      3.82 o
   1  10   5       15.63       17.99      2.81 o
   2  10   5       34.45       39.10      2.63 o
   3  10   5      577.37      665.02     13.68 o
   4  10   5       76.96       74.80      2.83 o
   5  10   5       60.10       50.27      2.33 o
   6  10   5        8.56        6.34      3.63 o
   7  10   5       98.77      103.40      5.73 o
   8  10   5      165.06      182.35      6.96 o
   9  10   5       65.38       73.98      7.87 o
 -10  11   5        0.07        2.55      3.34 o
  -9  11   5        9.97        8.67      2.90 o
  -8  11   5        3.47        7.12      2.13 o
  -7  11   5        1.06        3.44      1.38 o
  -6  11   5       16.06       14.81      2.08 o
  -5  11   5      264.71      267.75      4.92 o
  -4  11   5       34.76       32.17      2.44 o
  -3  11   5      140.35      150.60      6.23 o
  -2  11   5      174.24      176.88      8.40 o
  -1  11   5     1488.59     1594.96     29.90 o
   0  11   5      266.28      263.08      7.42 o
   1  11   5      461.48      494.53     10.24 o
   2  11   5        1.00        2.57      1.58 o
   3  11   5      603.46      657.61     13.29 o
   4  11   5       95.61       89.60      3.44 o
   5  11   5       43.39       33.99      2.63 o
   6  11   5       14.65       11.99      2.25 o
   7  11   5        8.68       15.00      7.71 o
   8  11   5        3.19        4.67      4.02 o
 -10  12   5       15.02       17.32      5.33 o
  -9  12   5       29.17       25.92      4.14 o
  -8  12   5       22.60       20.08      3.11 o
  -7  12   5       98.10       92.63      5.63 o
  -6  12   5      101.24       80.30      3.05 o
  -5  12   5       48.36       45.52      2.26 o
  -4  12   5        1.44        4.01      1.14 o
  -3  12   5       10.69        5.05      1.71 o
  -2  12   5        7.47        9.36      1.58 o
  -1  12   5      218.72      230.33      6.43 o
   0  12   5      955.04     1067.46     17.76 o
   1  12   5      543.24      556.55     10.87 o
   2  12   5        2.46        6.19      2.71 o
   3  12   5        3.24        3.40      1.34 o
   4  12   5       66.60       61.10      2.67 o
   5  12   5        1.48        3.93      2.01 o
   6  12   5       23.93       27.14      3.35 o
   7  12   5        2.52        5.03      2.37 o
   8  12   5       28.12       26.27      4.87 o
  -9  13   5       17.34       21.10      3.56 o
  -8  13   5       28.41       30.19      3.61 o
  -7  13   5        8.80       11.62      2.48 o
  -6  13   5      264.12      255.85      8.55 o
  -5  13   5        0.12        1.46      1.51 o
  -4  13   5       48.84       54.70      2.68 o
  -3  13   5        9.48        8.31      1.94 o
  -2  13   5       41.96       42.11      3.22 o
  -1  13   5      808.81      830.14     20.23 o
   0  13   5      706.32      745.28     18.84 o
   1  13   5      339.07      321.10     10.46 o
   2  13   5      234.14      225.55      7.49 o
   3  13   5        8.98        4.29      1.61 o
   4  13   5      181.33      193.93      8.97 o
   5  13   5      131.83      127.72      5.32 o
   6  13   5        4.05        2.51      2.06 o
   7  13   5      101.63      112.43      6.14 o
   8  13   5        2.45        2.09      1.73 o
  -9  14   5        0.13       12.44      4.97 o
  -8  14   5        0.00        2.46      1.82 o
  -7  14   5      172.00      158.98      5.95 o
  -6  14   5       66.48       55.61      4.06 o
  -5  14   5       15.25       13.91      1.96 o
  -4  14   5       70.15       59.94      3.14 o
  -3  14   5      542.56      575.30      9.15 o
  -2  14   5      463.47      480.27      7.80 o
  -1  14   5      394.07      384.85      9.13 o
   0  14   5      157.36      150.42      6.13 o
   1  14   5        5.50        6.90      3.57 o
   2  14   5        6.04        6.29      2.83 o
   3  14   5       82.14       81.17      3.50 o
   4  14   5      143.98      142.37      5.48 o
   5  14   5        6.05        8.38      1.88 o
   6  14   5       36.68       33.63      4.83 o
   7  14   5       12.73        7.42      2.14 o
   8  14   5       74.10       81.16      4.90 o
  -9  15   5        0.06        2.64      2.66 o
  -8  15   5       65.18       61.34      4.96 o
  -7  15   5        5.25        4.00      1.90 o
  -6  15   5       55.09       52.19      3.77 o
  -5  15   5      142.09      141.47      4.68 o
  -4  15   5      187.33      195.77      4.88 o
  -3  15   5      310.34      303.10      7.44 o
  -2  15   5       17.11       14.27      1.77 o
  -1  15   5     2145.30     2379.60     58.00 o
   0  15   5       88.51       74.57      3.44 o
   1  15   5        0.45        0.54      2.22 o
   2  15   5       27.23       26.95      2.48 o
   3  15   5        0.05        2.91      1.51 o
   4  15   5        1.41        7.12      1.50 o
   5  15   5       44.03       48.15      3.94 o
   6  15   5       39.07       40.67      3.36 o
   7  15   5       32.96       33.90      4.48 o
  -8  16   5        9.39        7.05      2.57 o
  -7  16   5      157.94      147.80      6.27 o
  -6  16   5        3.98        3.59      2.28 o
  -5  16   5       15.67       20.32      2.66 o
  -4  16   5      152.53      152.98      4.90 o
  -3  16   5      597.03      650.68     13.30 o
  -2  16   5     1014.35     1104.50     24.48 o
  -1  16   5      849.65      914.41     26.39 o
   0  16   5      294.45      283.93      6.52 o
   1  16   5       44.11       39.45      4.87 o
   2  16   5      197.24      202.80      5.83 o
   3  16   5        7.25        5.88      1.84 o
   4  16   5       36.02       40.12      3.98 o
   5  16   5       14.58       14.70      3.67 o
   6  16   5        4.59        6.26      2.74 o
   7  16   5       18.86       18.45      3.25 o
  -8  17   5        0.29        5.53      2.72 o
  -6  17   5       43.01       37.82      3.61 o
  -5  17   5       53.38       49.17      4.06 o
  -4  17   5      266.93      270.54      6.59 o
  -3  17   5       26.62       22.90      4.30 o
  -2  17   5     1976.54     2266.11     58.88 o
  -1  17   5        3.55        4.82      2.88 o
   0  17   5      186.80      181.52      5.68 o
   1  17   5      214.15      204.24      7.63 o
   2  17   5        0.63        2.58      1.93 o
   3  17   5      158.19      143.95      4.39 o
   4  17   5        7.78        7.69      2.86 o
   5  17   5        1.04        3.26      2.54 o
   6  17   5       53.55       52.37      5.92 o
  -7  18   5        1.20        5.93      2.10 o
  -6  18   5        7.40        7.49      2.75 o
  -5  18   5       47.00       46.46      3.66 o
  -4  18   5        0.02        1.84      3.02 o
  -3  18   5      419.95      447.32     11.23 o
  -2  18   5      840.77      857.06     44.21 o
  -1  18   5       48.27       49.34      2.60 o
   0  18   5       57.95       49.01      2.95 o
   1  18   5       11.72        9.90      2.09 o
   2  18   5       34.74       31.63      3.49 o
   3  18   5      173.16      183.21      5.49 o
   4  18   5        0.42        1.96      1.70 o
   5  18   5        2.24        7.32      2.67 o
   6  18   5       45.88       43.71      5.01 o
  -7  19   5        5.69        4.83      2.22 o
  -6  19   5       10.70        5.45      2.78 o
  -5  19   5       11.32        8.26      3.19 o
  -4  19   5        0.29        1.46      1.76 o
  -3  19   5       83.83       87.73      4.51 o
  -2  19   5       98.93       87.56      4.87 o
  -1  19   5      179.10      175.80      8.14 o
   0  19   5       58.02       53.06      4.42 o
   1  19   5      105.16      109.13      5.79 o
   2  19   5        1.32        2.42      3.21 o
   3  19   5       44.07       39.33      2.95 o
   4  19   5        0.03        3.07      2.61 o
   5  19   5       45.37       52.74      5.45 o
  -6  20   5        2.79        3.46      2.28 o
  -5  20   5       97.37       86.20      4.35 o
  -4  20   5        0.25        4.25      2.22 o
  -3  20   5       18.23       19.04      4.16 o
  -2  20   5        5.43        4.75      4.22 o
  -1  20   5       94.33       90.60      7.97 o
   0  20   5       60.87       57.54      4.54 o
   1  20   5       70.79       65.88      5.13 o
   2  20   5       79.72       89.45      3.88 o
   3  20   5       13.17        9.43      2.96 o
   4  20   5       20.50       18.69      3.26 o
   5  20   5       47.40       48.18      5.07 o
  -5  21   5        0.04        0.87      2.07 o
  -4  21   5        1.65        5.61      4.10 o
  -3  21   5       18.17       17.02      7.69 o
  -2  21   5       20.38       18.35      5.86 o
  -1  21   5       74.59       78.39      6.69 o
   0  21   5       69.16       72.37      4.40 o
   1  21   5        1.58        4.13      3.79 o
   2  21   5       61.12       56.80      6.99 o
   3  21   5        7.16        6.32      2.30 o
   4  21   5       26.99       24.50      3.93 o
  -4  22   5       48.02       54.79      6.38 o
  -3  22   5        1.78        3.51      2.25 o
  -2  22   5       13.69       19.03      4.33 o
  -1  22   5       32.52       32.32      5.71 o
   0  22   5       38.38       33.18      5.39 o
   1  22   5        1.00        3.19      2.17 o
   2  22   5       35.04       27.61      5.44 o
   3  22   5        0.75        7.12      3.73 o
  -3  23   5        4.54        2.70      2.28 o
  -2  23   5        2.52        4.53      3.78 o
  -1  23   5        5.24        5.90      2.78 o
   0  23   5        1.07        1.79      2.11 o
   1  23   5       10.15        7.49      4.10 o
   2  23   5        3.10        3.56      2.85 o
 -10   0   6       56.30       61.25      6.50 o
  -8   0   6       71.53       75.66      3.78 o
  -6   0   6      555.03      515.29     13.11 o
  -4   0   6     2623.35     2920.16     69.73 o
  -2   0   6      109.89      108.31      5.44 o
   0   0   6      522.39      583.75     15.17 o
   2   0   6       10.69        5.51      1.14 o
   4   0   6       81.59       90.52      8.04 o
   6   0   6        7.71        8.90      2.14 o
   8   0   6        9.21        8.99      3.87 o
 -11   1   6       12.57       12.91      2.25 o
 -10   1   6        0.12        7.13      2.68 o
  -9   1   6        3.51        8.63      1.98 o
  -8   1   6        7.69        9.90      1.50 o
  -7   1   6      238.77      231.56      5.53 o
  -6   1   6      100.52       81.72      4.21 o
  -5   1   6      215.17      209.55      4.58 o
  -4   1   6     3407.93     3869.76     57.12 o
  -3   1   6       18.61       12.12      0.74 o
  -2   1   6      394.38      435.04      5.94 o
  -1   1   6       27.02       29.81      2.30 o
   0   1   6      616.41      695.96     13.51 o
   1   1   6       14.05       19.44      1.06 o
   2   1   6     2071.72     2330.24     27.40 o
   3   1   6       61.64       68.80      3.08 o
   4   1   6       84.72       77.66      3.20 o
   5   1   6     2954.84     3332.67     31.22 o
   6   1   6      173.30      162.22      4.89 o
   7   1   6       79.28       76.08      2.53 o
   8   1   6        1.40        5.65      2.24 o
   9   1   6        0.08        2.88      2.01 o
 -11   2   6       39.85       42.24      4.19 o
 -10   2   6      139.63      155.66      5.38 o
  -9   2   6       10.75        9.72      1.89 o
  -8   2   6      951.15     1018.76     13.96 o
  -7   2   6       87.03       76.66      2.59 o
  -6   2   6        2.14        1.88      1.81 o
  -5   2   6        0.02        3.22      1.69 o
  -4   2   6       40.19       43.15      2.29 o
  -3   2   6        6.35        7.13      1.09 o
  -2   2   6       69.56       78.56      1.63 o
  -1   2   6        4.85        7.59      1.04 o
   0   2   6       30.93       29.69      3.70 o
   1   2   6     1829.20     2180.50     31.06 o
   2   2   6      570.71      602.55      8.81 o
   3   2   6       85.93       73.45      3.46 o
   4   2   6        3.47        8.70      2.17 o
   5   2   6      720.87      748.98     14.51 o
   6   2   6     3052.10     3406.90     52.02 o
   7   2   6       56.76       58.23      3.27 o
   8   2   6       79.81       82.00      4.48 o
   9   2   6        0.04        4.46      1.84 o
 -11   3   6        0.23        2.88      1.87 o
 -10   3   6      102.49      122.71      5.00 o
  -9   3   6       97.19       94.84      8.51 o
  -8   3   6      385.29      386.65      6.62 o
  -7   3   6      414.64      401.50      4.99 o
  -6   3   6       68.54       69.96      3.82 o
  -5   3   6      622.28      571.28      7.61 o
  -4   3   6      524.00      570.39      7.60 o
  -3   3   6     2436.74     2809.90     37.52 o
  -2   3   6      262.59      263.34      4.92 o
  -1   3   6       87.14       81.00      3.52 o
   0   3   6      447.63      476.09      6.41 o
   1   3   6     3139.52     3645.27     51.15 o
   2   3   6      282.96      286.23      9.45 o
   3   3   6        0.35        0.97      1.13 o
   4   3   6      401.10      381.08      8.89 o
   5   3   6      647.95      672.69     14.66 o
   6   3   6      957.31     1025.33     20.80 o
   7   3   6       90.24       89.65      4.19 o
   8   3   6        9.85        8.59      2.30 o
   9   3   6        6.58        6.47      1.98 o
 -11   4   6      109.71      131.95      5.90 o
 -10   4   6      123.63      132.14      5.13 o
  -9   4   6       31.78       33.52      2.90 o
  -8   4   6      122.76      118.89      4.21 o
  -7   4   6      152.15      142.14      3.72 o
  -6   4   6      778.33      802.48     12.23 o
  -5   4   6       46.17       39.81      2.32 o
  -4   4   6        6.77        5.66      1.81 o
  -3   4   6       14.47       11.43      1.42 o
  -2   4   6        1.73        2.71      0.96 o
  -1   4   6       18.39       12.71      2.35 o
   0   4   6        1.65        2.70      1.28 o
   1   4   6      221.27      220.63      4.37 o
   2   4   6     1963.15     2318.73     30.68 o
   3   4   6       73.50       70.88      2.95 o
   4   4   6        5.28        4.19      1.66 o
   5   4   6     1262.17     1392.97     20.59 o
   6   4   6      456.80      489.09      7.51 o
   7   4   6      179.43      171.04      4.62 o
   8   4   6        1.80        4.34      1.71 o
   9   4   6       42.69       47.81      4.27 o
 -11   5   6       51.99       69.95      5.56 o
 -10   5   6       39.06       41.35      3.19 o
  -9   5   6      175.95      182.62      5.36 o
  -8   5   6       28.23       26.33      3.11 o
  -7   5   6      174.36      162.09      4.26 o
  -6   5   6      126.77      125.24      5.53 o
  -5   5   6      167.88      183.73      6.44 o
  -4   5   6        2.77        4.01      1.38 o
  -3   5   6      109.07      105.79      4.31 o
  -2   5   6        0.13        2.21      1.13 o
  -1   5   6      146.21      122.73      7.34 o
   0   5   6      234.83      270.33      5.05 o
   1   5   6       69.86       67.42      2.54 o
   2   5   6      406.25      387.21      6.27 o
   3   5   6       62.65       59.20      2.65 o
   4   5   6      144.02      135.48      7.02 o
   5   5   6      106.29      104.49      4.13 o
   6   5   6       46.26       50.54      3.40 o
   7   5   6      252.41      254.58      5.85 o
   8   5   6        6.10        4.70      1.84 o
   9   5   6        1.53        4.03      2.13 o
 -10   6   6        1.43        5.73      2.46 o
  -9   6   6        8.44        7.31      2.11 o
  -8   6   6      103.47       91.82      2.75 o
  -7   6   6        0.68        2.25      0.95 o
  -6   6   6       30.97       25.10      2.29 o
  -5   6   6      469.05      429.20      7.46 o
  -4   6   6      414.66      459.14      8.32 o
  -3   6   6      363.55      378.01      8.08 o
  -2   6   6       24.30       26.02      2.56 o
  -1   6   6       16.11       17.43      2.27 o
   0   6   6      154.12      207.13      7.51 o
   1   6   6      443.92      512.51      7.71 o
   2   6   6       99.24      106.84      4.49 o
   3   6   6        4.27        5.03      1.62 o
   4   6   6       63.36       62.20      3.56 o
   5   6   6     1235.12     1355.92     19.25 o
   6   6   6        3.30        2.85      1.30 o
   7   6   6        1.53        4.99      1.79 o
   8   6   6       35.01       33.78      2.62 o
   9   6   6        0.01        2.89      1.95 o
 -10   7   6        0.51        1.53      1.75 o
  -9   7   6       29.41       25.40      2.90 o
  -8   7   6        4.91        4.88      1.52 o
  -7   7   6       43.58       38.84      2.29 o
  -6   7   6       64.76       64.28      2.63 o
  -5   7   6      109.29       91.84      5.30 o
  -4   7   6       23.09       17.24      2.11 o
  -3   7   6      390.37      373.74     11.55 o
  -2   7   6       93.03       97.77      5.47 o
  -1   7   6        9.16       11.42      2.27 o
   0   7   6      202.27      232.08      8.42 o
   1   7   6      389.63      407.60      6.56 o
   2   7   6       56.49       55.55      3.89 o
   3   7   6       54.09       44.17      2.56 o
   4   7   6      140.52      141.73      4.72 o
   5   7   6      413.93      416.84      5.80 o
   6   7   6      135.44      138.94      4.58 o
   7   7   6       22.17       18.12      2.24 o
   8   7   6        0.32        2.34      2.41 o
   9   7   6        4.22        3.38      2.71 o
 -10   8   6       45.68       61.68      4.45 o
  -9   8   6       86.23       97.59      3.15 o
  -8   8   6       23.17       22.37      3.02 o
  -7   8   6      153.27      145.91      4.64 o
  -6   8   6       55.97       51.77      2.39 o
  -5   8   6      165.54      182.18      4.30 o
  -4   8   6        4.32        9.95      1.72 o
  -3   8   6      176.12      208.03      6.99 o
  -2   8   6       40.00       37.57      4.33 o
  -1   8   6      127.26      131.72      6.61 o
   0   8   6       33.66       40.65      4.77 o
   1   8   6       39.42       34.42      2.46 o
   2   8   6       51.98       43.69      2.57 o
   3   8   6       43.92       42.39      2.98 o
   4   8   6       99.70      102.06      6.73 o
   5   8   6      154.68      138.77      5.30 o
   6   8   6       41.78       38.68      2.12 o
   7   8   6       14.94       13.45      2.97 o
   8   8   6        0.32        4.61      2.44 o
   9   8   6       23.83       33.73      4.21 o
 -10   9   6       32.13       44.14      4.45 o
  -9   9   6        0.65        3.23      1.87 o
  -8   9   6       21.13       18.41      2.63 o
  -7   9   6       17.30       21.24      2.53 o
  -6   9   6       51.57       34.54      2.27 o
  -5   9   6      138.70      137.82      3.76 o
  -4   9   6       14.83       13.35      1.72 o
  -3   9   6      415.72      416.95      7.06 o
  -2   9   6       30.59       31.22      3.29 o
  -1   9   6      273.00      296.83      7.90 o
   0   9   6      142.92      149.81      7.38 o
   1   9   6      188.50      196.36      6.21 o
   2   9   6       15.52       20.09      1.85 o
   3   9   6       63.42       60.77      4.27 o
   4   9   6       54.06       56.44      2.71 o
   5   9   6       21.55       20.34      1.94 o
   6   9   6      305.44      324.83      7.85 o
   7   9   6        9.05        7.56      3.17 o
   8   9   6        0.35        2.42      2.39 o
 -10  10   6       13.58        9.64      4.75 o
  -9  10   6      113.63      114.13      5.38 o
  -8  10   6       11.32        7.47      2.03 o
  -7  10   6        0.01        2.77      1.39 o
  -6  10   6      134.10      110.43      4.09 o
  -5  10   6       46.19       52.08      2.36 o
  -4  10   6       10.08       11.09      1.90 o
  -3  10   6      290.48      269.81      6.91 o
  -2  10   6      348.34      343.31      7.48 o
  -1  10   6      141.44      130.32      7.16 o
   0  10   6       52.10       45.56      3.65 o
   1  10   6      358.41      348.21     10.96 o
   2  10   6        0.82        3.57      2.04 o
   3  10   6       16.83       22.24      2.80 o
   4  10   6        0.11        2.60      2.22 o
   5  10   6       54.31       52.92      3.45 o
   6  10   6        6.39        5.15      2.50 o
   7  10   6       55.82       46.32      4.30 o
   8  10   6        3.06        2.34      3.51 o
 -10  11   6       74.91       84.67      4.67 o
  -9  11   6       33.33       32.47      3.97 o
  -8  11   6       19.54       18.15      3.67 o
  -7  11   6        5.71        4.89      1.35 o
  -6  11   6      341.14      338.32      7.06 o
  -5  11   6      106.47       93.34      3.54 o
  -4  11   6       93.54       90.48      3.07 o
  -3  11   6        8.76        7.78      2.82 o
  -2  11   6       78.20       72.49      4.75 o
  -1  11   6     1013.80     1071.88     17.75 o
   0  11   6        9.63       11.16      1.70 o
   2  11   6      611.24      607.97     15.19 o
   3  11   6       11.02        9.78      2.47 o
   4  11   6        7.21        4.24      1.61 o
   5  11   6        0.00        2.70      1.30 o
   6  11   6       54.10       49.96      4.15 o
   7  11   6       34.20       28.09      3.28 o
   8  11   6       14.43        8.14      4.28 o
  -9  12   6       44.04       50.12      4.77 o
  -8  12   6       25.87       26.58      3.56 o
  -7  12   6       12.25       12.32      2.92 o
  -6  12   6       23.58       25.25      3.44 o
  -5  12   6      680.32      640.69     10.23 o
  -4  12   6       49.44       42.43      2.32 o
  -3  12   6      199.87      209.53      7.68 o
  -2  12   6       27.23       24.92      3.30 o
  -1  12   6       11.69        9.42      2.81 o
   0  12   6        0.08        3.10      1.96 o
   1  12   6      657.69      727.71     18.55 o
   2  12   6      182.60      217.00      7.25 o
   3  12   6      415.17      420.17      7.58 o
   4  12   6        4.61        5.20      3.73 o
   5  12   6       80.69       89.64      5.75 o
   6  12   6        0.20        4.39      3.38 o
   7  12   6       33.74       31.48      4.72 o
   8  12   6        9.22        9.90      7.34 o
  -9  13   6       98.48      102.82      5.16 o
  -8  13   6      230.16      244.54      8.46 o
  -7  13   6       10.80        9.33      2.37 o
  -6  13   6       72.29       60.34      2.69 o
  -5  13   6      331.59      281.80      6.32 o
  -4  13   6        6.98        3.14      1.40 o
  -3  13   6      116.82      111.47      4.66 o
  -2  13   6      639.70      678.10     17.34 o
  -1  13   6       22.12       17.64      2.84 o
   0  13   6      929.74      952.74     15.79 o
   1  13   6     1167.88     1259.71     20.13 o
   2  13   6       26.39       20.60      2.07 o
   3  13   6      233.86      223.06      7.14 o
   4  13   6       12.47       10.99      2.10 o
   5  13   6       22.91       23.76      3.03 o
   6  13   6       63.93       68.72      5.93 o
   7  13   6       28.32       27.45      4.01 o
  -9  14   6        2.21        3.96      1.67 o
  -8  14   6        7.01        5.28      2.40 o
  -7  14   6        6.12        7.98      2.81 o
  -6  14   6        0.92        2.20      2.03 o
  -5  14   6      119.08      106.92      3.93 o
  -4  14   6      666.84      710.10     12.45 o
  -3  14   6      386.45      396.59      8.30 o
  -2  14   6       16.16       15.37      1.96 o
  -1  14   6        0.45        3.57      1.94 o
   0  14   6      527.30      521.82     13.83 o
   1  14   6      781.74      865.37     15.54 o
   2  14   6      270.43      272.09      6.69 o
   3  14   6       57.53       57.51      3.57 o
   4  14   6       18.15       16.46      2.26 o
   5  14   6       34.22       41.91      5.06 o
   6  14   6       34.11       33.36      4.28 o
   7  14   6       24.80       26.37      4.15 o
  -8  15   6        2.49        3.43      2.21 o
  -7  15   6       17.78       23.83      3.41 o
  -6  15   6       48.71       44.60      4.86 o
  -5  15   6       29.39       35.40      3.46 o
  -4  15   6        0.99        3.49      1.73 o
  -3  15   6       55.59       55.82      6.09 o
  -2  15   6      215.29      220.54      8.10 o
  -1  15   6       25.94       23.58      2.43 o
   0  15   6      683.91      684.01     15.79 o
   1  15   6       78.27       91.42      5.41 o
   2  15   6      667.93      692.90     12.49 o
   3  15   6        5.58        6.31      1.93 o
   4  15   6       63.94       55.56      3.46 o
   5  15   6       24.90       30.84      3.46 o
   6  15   6        2.72        6.57      2.70 o
   7  15   6      113.49      119.92      5.22 o
  -8  16   6        8.32        7.91      2.70 o
  -7  16   6        7.26        7.94      2.93 o
  -6  16   6        3.24        6.06      2.15 o
  -5  16   6       73.11       76.30      4.04 o
  -4  16   6        1.28        4.47      1.50 o
  -3  16   6        0.01        3.16      1.70 o
  -2  16   6      317.20      304.49     10.87 o
  -1  16   6     2758.60     3024.68     91.63 o
   0  16   6      119.78      112.05      7.06 o
   1  16   6        7.97        4.05      2.35 o
   2  16   6       60.93       48.67      2.57 o
   3  16   6        7.70       10.27      2.99 o
   4  16   6        0.38        3.01      1.94 o
   5  16   6       16.67       16.84      3.43 o
   6  16   6        5.35        6.03      2.31 o
  -8  17   6        0.46        2.31      2.20 o
  -7  17   6       22.77       27.88      4.01 o
  -6  17   6       69.05       56.60      4.57 o
  -5  17   6       81.69       83.51      4.16 o
  -4  17   6       21.45       23.30      2.60 o
  -3  17   6        1.43        4.30      1.74 o
  -2  17   6       41.49       38.28      3.37 o
  -1  17   6      583.31      651.01     24.28 o
   0  17   6      153.85      163.46      7.64 o
   1  17   6       88.33       82.24      5.06 o
   2  17   6        0.17        3.62      2.06 o
   3  17   6       44.02       44.75      3.34 o
   4  17   6       57.51       54.07      4.19 o
   5  17   6        1.34        3.60      2.32 o
   6  17   6      147.84      175.07      7.03 o
  -7  18   6       15.66       15.06      2.94 o
  -6  18   6        7.49       10.92      2.70 o
  -5  18   6       37.99       40.80      3.86 o
  -4  18   6      149.20      149.60      4.72 o
  -3  18   6      485.05      492.16     15.06 o
  -2  18   6       13.06        9.85      2.04 o
  -1  18   6      255.02      256.75      9.60 o
   0  18   6      349.52      354.77     12.05 o
   1  18   6        0.67        1.56      1.78 o
   2  18   6       26.72       24.17      3.21 o
   3  18   6       77.33       78.12      3.44 o
   4  18   6       24.64       26.49      3.41 o
   5  18   6        2.21        5.65      2.67 o
  -6  19   6       21.24       18.68      3.31 o
  -5  19   6        4.72        6.24      2.50 o
  -4  19   6        4.84        7.08      2.98 o
  -3  19   6       12.06        6.27      2.38 o
  -2  19   6      565.10      611.31     30.79 o
  -1  19   6       52.55       56.07      5.64 o
   0  19   6       78.04       80.72      6.51 o
   1  19   6       74.23       70.26      4.55 o
   2  19   6      127.31      119.38      4.27 o
   3  19   6        0.03        3.61      2.43 o
   4  19   6        5.77       10.25      3.65 o
   5  19   6        0.34        4.45      3.00 o
  -6  20   6       15.56       14.51      3.13 o
  -5  20   6       17.29       12.71      3.01 o
  -4  20   6       10.24        6.44      2.25 o
  -3  20   6        2.28        2.53      2.77 o
  -2  20   6       23.69       14.49      3.41 o
  -1  20   6       10.54        9.64      3.65 o
   0  20   6       11.83        9.01      2.77 o
   1  20   6       50.82       54.18      5.18 o
   2  20   6       43.88       39.07      3.06 o
   3  20   6       68.16       61.50      5.11 o
   4  20   6        0.11        3.27      2.47 o
  -5  21   6        0.28        5.03      2.11 o
  -4  21   6       42.61       40.83      5.62 o
  -3  21   6       38.44       43.72      4.83 o
  -2  21   6       70.99       63.51     10.70 o
  -1  21   6        3.17        3.03      3.51 o
   0  21   6       42.20       36.64      4.43 o
   1  21   6        1.10        1.85      2.92 o
   2  21   6        0.48        9.50      8.54 o
   3  21   6       21.25       21.62      3.92 o
  -4  22   6       16.69       14.17      3.28 o
  -3  22   6        0.13        3.04      2.38 o
  -2  22   6       86.95       86.81      5.11 o
  -1  22   6        9.85        7.82      4.62 o
   0  22   6       51.57       58.20      6.04 o
   2  22   6        1.47        5.98      3.50 o
  -2  23   6        0.11        2.60      2.23 o
  -1  23   6       12.26        8.63      4.63 o
   0  23   6       46.60       52.25      8.82 o
   1  23   6       67.70       58.30      6.89 o
 -11   1   7       13.77       14.24      2.71 o
 -10   1   7        3.56        5.31      1.97 o
  -9   1   7       17.63       18.24      2.19 o
  -8   1   7        3.28        3.51      1.29 o
  -7   1   7       94.08       79.96      3.55 o
  -6   1   7      209.07      220.83      4.89 o
  -5   1   7      191.38      172.56      5.69 o
  -4   1   7      258.71      291.38      6.23 o
  -3   1   7      358.74      379.37      5.90 o
  -2   1   7       85.38       77.38      4.64 o
  -1   1   7       64.28       69.39      4.01 o
   0   1   7      633.87      710.04      9.84 o
   1   1   7      345.50      350.60      5.49 o
   2   1   7       23.15       36.57      1.55 o
   3   1   7        0.06        3.20      1.37 o
   4   1   7     2276.24     2419.87     38.03 o
   5   1   7      147.94      131.46      4.49 o
   6   1   7      281.38      308.59      5.58 o
   7   1   7       14.12       11.95      1.68 o
   8   1   7        3.91        4.69      1.65 o
   9   1   7      131.03      136.30      4.80 o
 -11   2   7       44.95       53.24      4.88 o
 -10   2   7        2.88        4.60      1.77 o
  -9   2   7       31.23       33.05      2.96 o
  -8   2   7       70.29       71.46      2.40 o
  -7   2   7      806.54      818.86      8.88 o
  -6   2   7     2656.65     2845.33     26.87 o
  -5   2   7       94.32       95.44      3.58 o
  -4   2   7        1.54        1.93      0.70 o
  -3   2   7     2626.28     2903.67     33.88 o
  -2   2   7     1592.20     1798.40     21.11 o
  -1   2   7       17.98        8.54      1.43 o
   0   2   7      239.09      246.41     10.98 o
   1   2   7       66.53       65.88      4.10 o
   2   2   7        0.82        1.29      0.74 o
   3   2   7      125.17      137.87      5.57 o
   4   2   7       57.58       61.88      3.38 o
   5   2   7      720.77      752.25     13.31 o
   6   2   7       12.69        9.05      1.54 o
   7   2   7        4.92        6.70      1.69 o
   8   2   7        9.98        9.88      2.64 o
   9   2   7       68.21       87.90      4.22 o
 -11   3   7       11.86       13.17      3.04 o
 -10   3   7        0.30        2.71      1.89 o
  -9   3   7       13.06        9.94      2.41 o
  -8   3   7      160.28      173.90      4.35 o
  -7   3   7     1616.90     1816.47     22.23 o
  -6   3   7        8.01        6.30      1.46 o
  -5   3   7       92.69       89.92      3.13 o
  -4   3   7       43.34       37.87      1.70 o
  -3   3   7      220.89      222.22      5.59 o
  -2   3   7     2209.44     2499.34     29.16 o
  -1   3   7       32.75       30.82      3.53 o
   0   3   7       74.78       74.01      4.31 o
   1   3   7      244.20      257.54     11.60 o
   2   3   7      156.72      153.91      6.21 o
   3   3   7      458.03      499.84      7.84 o
   4   3   7       27.25       29.40      4.17 o
   5   3   7      285.86      293.63      7.13 o
   6   3   7      346.82      361.00      7.62 o
   7   3   7       85.18       84.96      4.31 o
   8   3   7       90.20       95.51      4.80 o
   9   3   7       82.06       93.15      4.16 o
 -10   4   7        4.18        5.17      2.00 o
  -9   4   7       13.80       11.15      2.39 o
  -8   4   7       19.12       14.51      1.78 o
  -7   4   7     2284.14     2458.79     32.88 o
  -6   4   7      273.27      288.07      4.12 o
  -5   4   7      190.13      181.02      6.01 o
  -4   4   7      533.53      584.18      8.66 o
  -3   4   7      316.80      332.88      6.16 o
  -2   4   7       55.55       58.46      2.29 o
  -1   4   7       20.45       13.96      1.25 o
   0   4   7       24.06       31.97      2.50 o
   1   4   7      247.33      231.58      8.44 o
   2   4   7      386.02      431.10     10.36 o
   3   4   7        0.54        5.32      2.14 o
   4   4   7        6.77        6.49      2.31 o
   5   4   7        2.09        4.40      1.85 o
   6   4   7       65.03       58.24      2.18 o
   7   4   7       25.66       27.92      3.30 o
   8   4   7        4.70        5.55      1.80 o
   9   4   7       43.58       48.29      4.82 o
 -10   5   7       53.27       55.15      4.10 o
  -9   5   7       12.05       12.22      2.56 o
  -8   5   7      157.39      154.90      4.57 o
  -7   5   7      409.84      397.47      6.04 o
  -6   5   7      163.34      156.21      4.15 o
  -5   5   7       22.91       19.46      2.92 o
  -4   5   7        3.60        5.43      1.66 o
  -3   5   7      367.44      366.16      5.94 o
  -2   5   7       54.51       35.81      2.83 o
  -1   5   7      238.15      258.27     11.54 o
   0   5   7       82.04       75.61      2.85 o
   1   5   7      323.83      351.30      5.60 o
   2   5   7       37.53       36.51      2.39 o
   3   5   7       48.23       53.52      3.11 o
   4   5   7      268.64      271.90      5.23 o
   5   5   7      148.04      148.92      5.85 o
   6   5   7        5.35        6.39      2.09 o
   7   5   7       28.04       29.70      3.30 o
   8   5   7       24.11       28.01      2.70 o
   9   5   7       13.76       12.22      4.92 o
 -10   6   7       70.63       69.85      5.44 o
  -9   6   7        0.06        1.47      1.25 o
  -8   6   7      492.47      531.52     10.16 o
  -7   6   7      135.59      122.75      4.12 o
  -5   6   7      125.19      118.90      6.62 o
  -4   6   7       87.13       82.77      3.85 o
  -3   6   7     1754.33     1960.48     43.26 o
  -2   6   7       11.35        5.56      1.92 o
  -1   6   7        0.61        4.17      1.58 o
   0   6   7      262.01      258.56      7.99 o
   1   6   7       36.49       43.81      2.04 o
   2   6   7       32.26       38.44      2.56 o
   3   6   7        1.42        3.77      1.52 o
   4   6   7      726.56      791.08     12.02 o
   5   6   7      271.89      278.74     10.81 o
   6   6   7       26.26       29.50      2.93 o
   7   6   7        8.95        7.38      2.53 o
   8   6   7        3.62        5.91      1.76 o
 -10   7   7       46.67       51.36      4.00 o
  -9   7   7       10.24        8.86      1.93 o
  -8   7   7      227.79      255.63      5.80 o
  -7   7   7        6.40        9.89      2.00 o
  -6   7   7     1494.49     1463.39     15.91 o
  -5   7   7        2.18        3.19      1.19 o
  -4   7   7      151.67      138.83      5.69 o
  -3   7   7      258.19      221.72      4.62 o
  -2   7   7       41.32       33.13      4.07 o
  -1   7   7      142.61      180.63      9.01 o
   0   7   7        3.28        4.36      1.28 o
   1   7   7        0.22        2.71      0.96 o
   2   7   7        7.65        2.84      1.33 o
   3   7   7      227.99      225.81      5.71 o
   4   7   7       96.17       92.77      4.03 o
   5   7   7      219.02      233.32      5.33 o
   6   7   7       30.68       23.14      3.03 o
   7   7   7        1.99        1.04      1.90 o
   8   7   7       17.64       16.49      2.69 o
 -10   8   7        2.65        6.51      4.70 o
  -9   8   7       56.56       61.50      3.45 o
  -8   8   7       42.45       39.76      3.81 o
  -7   8   7       31.34       28.27      3.60 o
  -6   8   7       30.85       16.50      1.59 o
  -5   8   7       18.87       17.80      2.43 o
  -4   8   7       60.91       58.30      3.98 o
  -3   8   7      237.82      189.50      6.18 o
  -2   8   7      343.91      336.32      7.44 o
  -1   8   7      868.12      892.04     18.09 o
   0   8   7        0.12        2.95      2.02 o
   1   8   7        0.36        1.73      1.72 o
   2   8   7      106.71       89.55      5.23 o
   3   8   7       16.40       22.38      2.98 o
   4   8   7      220.68      221.77      7.46 o
   5   8   7       95.75       93.62      3.79 o
   6   8   7        0.08        1.72      2.01 o
   7   8   7       35.35       32.67      2.73 o
   8   8   7        4.83        3.31      1.94 o
 -10   9   7       20.40       18.91      4.93 o
  -9   9   7        1.04        2.37      1.89 o
  -8   9   7        4.89        4.32      2.13 o
  -7   9   7       40.31       40.07      3.86 o
  -6   9   7      382.27      344.01      6.33 o
  -5   9   7        7.03        4.69      2.32 o
  -4   9   7       26.83       22.12      2.91 o
  -3   9   7      295.08      300.01      7.11 o
  -2   9   7      352.01      344.80      8.06 o
  -1   9   7      840.96      899.35     15.71 o
   0   9   7       96.84       89.23      5.21 o
   1   9   7        1.22        2.15      1.49 o
   2   9   7       76.28       67.13      4.35 o
   3   9   7       69.09       70.53      3.43 o
   4   9   7       51.78       42.71      2.76 o
   5   9   7        4.48        5.39      1.90 o
   6   9   7       11.20       12.41      2.13 o
   7   9   7        4.00        7.30      5.34 o
   8   9   7       37.55       42.43      5.52 o
 -10  10   7        0.38        3.96      1.53 o
  -9  10   7       34.04       36.06      4.18 o
  -8  10   7        4.17        4.30      2.46 o
  -7  10   7       20.06       16.01      2.89 o
  -6  10   7       85.90       72.08      3.25 o
  -5  10   7        5.90        2.39      1.77 o
  -4  10   7       15.38       11.42      2.07 o
  -3  10   7      174.87      177.00      4.97 o
  -2  10   7        6.91        6.01      2.74 o
  -1  10   7      132.20      121.28      8.68 o
   0  10   7       55.27       54.12      4.89 o
   1  10   7        7.21        7.19      2.25 o
   2  10   7        5.55       17.17      2.28 o
   3  10   7        6.22        2.42      1.90 o
   4  10   7       33.62       27.59      2.90 o
   5  10   7       22.91       27.56      3.36 o
   6  10   7        1.26        5.25      2.98 o
   7  10   7        4.81        4.93      3.46 o
   8  10   7       58.15       63.13      7.83 o
  -9  11   7        0.01        6.70      3.82 o
  -8  11   7       65.03       66.02      4.03 o
  -7  11   7       63.07       45.38      4.39 o
  -6  11   7       91.18       68.20      2.93 o
  -5  11   7        2.54        2.02      2.81 o
  -4  11   7      194.19      170.06      6.36 o
  -3  11   7       28.43       14.17      7.76 o
  -2  11   7     1439.81     1458.95     55.35 o
  -1  11   7       16.44       14.89      7.58 o
   0  11   7      295.96      301.50      9.37 o
   1  11   7       23.39       30.29      3.09 o
   2  11   7      322.07      296.84      5.82 o
   3  11   7       21.55       15.64      2.31 o
   4  11   7       31.46       34.65      3.20 o
   5  11   7        5.33        4.41      1.74 o
   6  11   7        2.25        3.90      1.91 o
   7  11   7      144.33      163.81      5.70 o
  -9  12   7       48.75       63.19      4.92 o
  -8  12   7        0.89        6.40      2.55 o
  -7  12   7      102.16       79.49      4.84 o
  -6  12   7        1.56        2.91      1.72 o
  -5  12   7        0.24        2.83      1.65 o
  -4  12   7       43.74       33.09      2.29 o
  -3  12   7       88.43       78.12      4.96 o
  -2  12   7     6022.99     6746.47    122.22 o
  -1  12   7      179.76      171.13      6.33 o
   0  12   7        5.55       12.10      4.01 o
   1  12   7       29.36       27.68      2.32 o
   2  12   7        8.04        7.73      3.33 o
   3  12   7      602.78      554.73     11.83 o
   4  12   7       20.68       16.07      2.37 o
   5  12   7       83.38       72.01      4.42 o
   6  12   7        1.04        5.38      2.70 o
   7  12   7        2.36        4.51      2.39 o
  -9  13   7        7.25        6.88      3.58 o
  -8  13   7       30.24       37.87      3.81 o
  -7  13   7        2.35        3.65      2.10 o
  -6  13   7        3.07        4.76      1.88 o
  -5  13   7        1.19        3.88      1.69 o
  -4  13   7        3.17        4.80      1.71 o
  -3  13   7      579.28      579.66     13.44 o
  -2  13   7     2687.08     2907.69     41.91 o
  -1  13   7      806.11      896.88     35.28 o
   0  13   7      297.75      293.77      8.18 o
   1  13   7       70.88       59.27      4.61 o
   2  13   7      209.73      184.68      7.11 o
   3  13   7      131.58       95.11      3.86 o
   4  13   7      112.99      121.28      4.11 o
   5  13   7       21.26       18.29      3.73 o
   6  13   7       16.20       11.46      3.35 o
   7  13   7       23.25       28.75      3.84 o
  -8  14   7       14.93       13.35      3.70 o
  -7  14   7        0.41        2.42      2.52 o
  -6  14   7      121.68       93.03      6.05 o
  -5  14   7        0.41        2.13      1.32 o
  -4  14   7        0.73        2.99      1.59 o
  -3  14   7      135.84      131.12      5.61 o
  -2  14   7      165.14      157.23      7.97 o
  -1  14   7      156.33      143.14      7.60 o
   0  14   7        1.63        2.94      1.98 o
   1  14   7      190.02      183.52      7.74 o
   2  14   7       32.95       39.43      3.90 o
   3  14   7       48.25       44.86      3.56 o
   4  14   7      167.38      153.54      5.31 o
   5  14   7       15.06       17.02      3.49 o
   6  14   7        2.55        4.48      2.16 o
   7  14   7        1.67        3.38      1.36 o
  -8  15   7        0.09        2.29      3.49 o
  -7  15   7       55.88       49.60      3.97 o
  -6  15   7        1.55        2.85      1.96 o
  -5  15   7        0.74        3.38      1.49 o
  -4  15   7        1.51        3.44      1.83 o
  -3  15   7      127.11      116.82      6.01 o
  -2  15   7      346.46      339.18      8.19 o
  -1  15   7      251.44      271.30      8.94 o
   0  15   7        2.92        3.97      2.45 o
   1  15   7      116.64      101.44      5.05 o
   2  15   7        3.30        5.58      1.90 o
   3  15   7       17.08       18.92      3.01 o
   4  15   7       16.06       11.19      2.40 o
   5  15   7        3.90        3.60      2.86 o
   6  15   7        3.79        6.53      3.07 o
  -8  16   7       17.91       22.75      3.59 o
  -7  16   7        1.66        3.08      1.88 o
  -6  16   7        0.17        3.34      1.96 o
  -5  16   7       69.00       64.49      3.71 o
  -4  16   7       12.99        9.29      2.51 o
  -3  16   7       26.45       25.73      3.63 o
  -2  16   7        0.00        3.29      3.10 o
  -1  16   7      467.28      475.62     13.42 o
   0  16   7      144.20      136.64      6.72 o
   1  16   7      123.41      113.79      9.47 o
   2  16   7      344.46      349.58     11.47 o
   3  16   7       47.56       41.29      5.25 o
   4  16   7       12.97        8.28      2.96 o
   5  16   7        0.72        3.29      2.01 o
   6  16   7        0.16        3.68      1.55 o
  -7  17   7       63.39       59.79      5.36 o
  -6  17   7        1.39        5.38      2.18 o
  -5  17   7       55.28       53.75      3.61 o
  -4  17   7       73.90       79.28      3.89 o
  -3  17   7        0.87        3.71      3.61 o
  -2  17   7       13.53        8.74      2.14 o
  -1  17   7        0.65        1.93      1.66 o
   0  17   7      316.87      289.90     10.40 o
   1  17   7      125.92      114.77      6.75 o
   2  17   7      175.54      159.42      4.87 o
   3  17   7       32.65       33.77      3.68 o
   4  17   7        5.23        5.10      1.95 o
   5  17   7       11.74       10.18      3.50 o
  -7  18   7        6.30        4.29      2.29 o
  -6  18   7       11.87       12.51      3.37 o
  -5  18   7        0.19        1.56      1.76 o
  -4  18   7        0.00        4.01      2.32 o
  -3  18   7        3.33        6.49      2.31 o
  -2  18   7        4.83        4.46      2.26 o
  -1  18   7        0.06        3.43      3.02 o
   0  18   7      478.12      481.09     16.52 o
   1  18   7      247.25      235.40      7.45 o
   2  18   7       88.16       84.34      3.49 o
   3  18   7       17.90       16.32      3.05 o
   4  18   7       49.22       44.65      4.36 o
   5  18   7        0.41        5.72      3.20 o
  -6  19   7       14.88       13.63      4.19 o
  -5  19   7        2.41        3.13      1.95 o
  -4  19   7        8.77       11.59      3.72 o
  -3  19   7        0.71        4.93      2.51 o
  -2  19   7       24.26       21.41      4.83 o
  -1  19   7      378.21      364.93     11.60 o
   0  19   7      124.32      108.03      4.16 o
   1  19   7        0.22        3.36      3.49 o
   2  19   7       16.78       12.04      2.81 o
   3  19   7       24.31       14.32      3.43 o
   4  19   7        7.89       11.92      3.16 o
  -5  20   7       10.46       13.24      2.90 o
  -4  20   7       22.21       17.52      3.01 o
  -3  20   7       16.41       19.66      4.82 o
  -2  20   7       11.24        7.24      3.37 o
  -1  20   7      501.06      476.07     17.69 o
   0  20   7       46.92       36.48      4.58 o
   1  20   7       44.17       41.54      7.55 o
   2  20   7       20.03       21.32      3.35 o
   3  20   7        4.79        4.74      2.34 o
  -4  21   7       11.98        6.14      2.12 o
  -3  21   7        5.25        4.10      3.26 o
  -2  21   7       14.19        6.07      3.11 o
  -1  21   7       30.68       17.85      5.44 o
   0  21   7      107.12      100.37      5.42 o
   1  21   7        9.86        6.98      2.88 o
   2  21   7        6.76       10.86      3.62 o
  -3  22   7        4.89        8.82      6.89 o
  -2  22   7        8.13        8.38      5.64 o
  -1  22   7       73.28       62.62      7.10 o
   0  22   7      100.71       92.17      5.33 o
   1  22   7        0.90        1.69      3.04 o
 -10   0   8       63.69       67.00      6.64 o
  -8   0   8        4.91        6.46      2.37 o
  -6   0   8      527.17      520.26      9.83 o
  -4   0   8      202.23      199.29      5.93 o
  -2   0   8       74.12       82.68      6.67 o
   0   0   8      642.26      724.26     21.04 o
   2   0   8      509.34      626.45      8.58 o
   4   0   8      836.41      918.14     24.96 o
   6   0   8      660.70      705.37     20.02 o
   8   0   8      134.65      134.54      6.57 o
 -10   1   8        3.05        4.14      1.89 o
  -9   1   8        5.01        4.89      1.74 o
  -8   1   8       22.56       19.03      2.03 o
  -7   1   8      229.57      217.62      5.50 o
  -6   1   8        7.46        6.66      3.08 o
  -5   1   8      213.28      191.30      4.26 o
  -4   1   8       82.02       89.87      2.96 o
  -3   1   8      117.85      128.80      5.15 o
  -2   1   8        7.73        5.98      2.07 o
  -1   1   8       53.48       44.75      3.20 o
   0   1   8      115.20      127.90      6.71 o
   1   1   8       51.96       51.21      2.18 o
   2   1   8      677.50      765.12      7.14 o
   3   1   8        1.96        3.63      1.02 o
   4   1   8      198.99      204.29      6.03 o
   5   1   8       80.80       75.11      3.11 o
   6   1   8      286.45      285.24      6.85 o
   7   1   8      335.13      330.57      6.30 o
   8   1   8      103.53      107.69      5.54 o
 -10   2   8        3.97        6.42      2.57 o
  -9   2   8       36.14       34.59      3.32 o
  -8   2   8       38.88       37.77      2.17 o
  -7   2   8      318.88      292.52      7.39 o
  -6   2   8       33.23       24.56      1.70 o
  -5   2   8        3.29        5.14      2.02 o
  -4   2   8       49.97       47.96      2.23 o
  -3   2   8      190.53      220.00      3.91 o
  -2   2   8      150.17      154.24      7.56 o
  -1   2   8        0.82        3.67      1.52 o
   0   2   8       28.95       28.15      2.26 o
   1   2   8      107.22      109.58      5.87 o
   2   2   8      160.28      159.25      4.28 o
   3   2   8        0.38        2.36      1.42 o
   4   2   8       79.21       69.31      3.12 o
   5   2   8     1492.89     1694.41     26.81 o
   6   2   8      522.99      576.28     12.91 o
   7   2   8      100.91       97.70      3.37 o
   8   2   8       20.58       21.29      3.04 o
 -10   3   8       50.05       62.66      4.59 o
  -9   3   8       36.50       42.11      2.77 o
  -8   3   8        2.35        4.11      1.54 o
  -7   3   8        1.93        2.29      1.49 o
  -6   3   8       26.50       20.89      2.85 o
  -5   3   8        2.76        2.59      1.20 o
  -4   3   8     1140.35     1256.37     18.59 o
  -3   3   8      771.83      796.86     10.40 o
  -2   3   8      368.49      380.32      6.78 o
  -1   3   8      181.23      176.69      6.57 o
   0   3   8       48.26       47.38      6.53 o
   1   3   8      962.46     1105.91     21.88 o
   2   3   8       38.11       37.43      2.21 o
   3   3   8       72.43       72.24      4.39 o
   4   3   8       24.85       22.22      1.70 o
   5   3   8        7.99       10.71      1.45 o
   6   3   8     1325.18     1509.45     28.83 o
   7   3   8        5.57        4.41      1.59 o
   8   3   8        3.59        4.91      1.88 o
 -10   4   8       13.15        9.58      2.50 o
  -9   4   8       16.67       17.52      2.83 o
  -8   4   8        0.78        2.06      1.44 o
  -7   4   8        3.67        3.70      1.51 o
  -6   4   8      126.10      101.96      3.72 o
  -5   4   8      195.68      190.60      9.03 o
  -4   4   8     1242.08     1414.30     18.81 o
  -3   4   8      344.21      341.41      3.72 o
  -2   4   8      121.45      123.04      3.22 o
  -1   4   8       46.45       44.95      5.58 o
   0   4   8      406.50      424.89     10.28 o
   1   4   8       42.94       54.26      4.38 o
   2   4   8      164.58      179.87     11.88 o
   3   4   8       61.42       62.34      2.71 o
   4   4   8      252.72      263.19     40.28 o
   5   4   8      204.41      215.47      5.15 o
   6   4   8      117.14      109.53      4.42 o
   7   4   8        2.26        3.28      1.86 o
   8   4   8       13.80       11.80      2.50 o
 -10   5   8        2.28        3.25      1.97 o
  -9   5   8      125.68      138.02      3.85 o
  -8   5   8        6.23        5.07      1.40 o
  -7   5   8       19.42       16.95      1.92 o
  -6   5   8      129.71      102.25      3.61 o
  -5   5   8       48.91       39.28      2.28 o
  -4   5   8       94.71      103.32      5.08 o
  -3   5   8      115.82       87.50      3.32 o
  -2   5   8      170.62      158.25      5.19 o
  -1   5   8       59.10       56.44      2.98 o
   0   5   8      245.13      262.11      4.30 o
   1   5   8       43.75       29.63      3.03 o
   2   5   8      139.99      115.35      8.14 o
   3   5   8      279.43      299.59      7.26 o
   4   5   8      104.26      104.35      4.47 o
   5   5   8       55.86       59.86      2.84 o
   6   5   8       35.43       31.61      2.83 o
   7   5   8       25.55       23.56      2.97 o
   8   5   8       15.45       14.38      2.91 o
 -10   6   8      265.48      329.52      8.56 o
  -9   6   8       31.50       38.16      2.68 o
  -8   6   8       82.29       78.92      4.03 o
  -7   6   8       23.72       27.53      3.34 o
  -6   6   8      628.90      621.17     11.24 o
  -5   6   8       27.59       17.89      2.34 o
  -4   6   8      476.97      484.74     10.20 o
  -3   6   8      236.06      211.85      4.95 o
  -2   6   8       31.17       32.09      1.76 o
  -1   6   8      153.97      147.05      5.79 o
   0   6   8      314.61      369.29      5.81 o
   1   6   8        0.01        1.38      0.69 o
   2   6   8      277.21      259.77      6.30 o
   3   6   8       27.10       28.16      2.53 o
   4   6   8      107.13      107.22      5.89 o
   5   6   8      411.20      431.19     12.27 o
   6   6   8       95.95       81.29      5.50 o
   7   6   8      222.38      237.26      6.46 o
   8   6   8       23.10       21.29      3.17 o
 -10   7   8       61.37       81.62      3.62 o
  -9   7   8      117.72      126.07      4.77 o
  -8   7   8      576.18      623.09     16.39 o
  -7   7   8      141.23      140.21      4.51 o
  -6   7   8        5.87        6.99      2.43 o
  -5   7   8      234.21      174.72      6.49 o
  -4   7   8        1.42        5.03      1.52 o
  -3   7   8       20.97       17.47      2.95 o
  -2   7   8      259.46      246.78      6.59 o
  -1   7   8      341.38      346.02      5.77 o
   0   7   8      483.85      473.30      7.35 o
   1   7   8      177.30      175.76      3.92 o
   2   7   8      179.68      213.10     10.03 o
   3   7   8       23.06       21.94      2.04 o
   4   7   8        5.05        5.15      2.39 o
   5   7   8        0.79        1.69      2.62 o
   6   7   8       12.57        8.22      2.29 o
   7   7   8        1.78        2.05      1.82 o
   8   7   8        5.96        6.61      2.39 o
 -10   8   8      299.11      401.97      9.19 o
  -9   8   8        9.75       12.74      2.58 o
  -8   8   8      894.02      961.35     38.68 o
  -7   8   8      128.93      124.25      5.24 o
  -6   8   8      162.18      139.07      5.59 o
  -5   8   8      485.78      359.81      8.08 o
  -4   8   8      378.34      342.51      6.38 o
  -3   8   8      580.80      577.03     11.98 o
  -2   8   8       81.46       83.55      6.44 o
  -1   8   8       55.65       52.76      4.65 o
   0   8   8      655.96      628.10     10.76 o
   1   8   8       28.81       26.60      2.41 o
   2   8   8      560.36      551.96      9.75 o
   3   8   8       22.02       21.97      1.90 o
   4   8   8      109.08      101.27      4.55 o
   5   8   8       18.51       16.60      3.17 o
   6   8   8       76.03       71.94      4.54 o
   7   8   8       72.70       67.94      8.13 o
   8   8   8        7.88        5.20      1.80 o
 -10   9   8       11.41       14.97      2.89 o
  -9   9   8       32.55       44.89      3.29 o
  -8   9   8       91.26       87.41      5.05 o
  -7   9   8      100.54       99.28      4.91 o
  -6   9   8       16.88       17.52      2.19 o
  -5   9   8      253.50      227.43      8.15 o
  -4   9   8      385.95      335.77      6.73 o
  -3   9   8      150.59      153.39      4.75 o
  -2   9   8      100.23      107.28      7.94 o
  -1   9   8        3.60        3.45      1.78 o
   0   9   8       45.08       39.52      3.72 o
   1   9   8       21.28       28.91      2.20 o
   2   9   8      191.53      196.69      7.05 o
   3   9   8       61.32       55.65      3.37 o
   4   9   8        0.12        2.31      2.88 o
   5   9   8       45.69       46.64      3.09 o
   6   9   8        8.38        5.29      2.53 o
   7   9   8       18.01       18.89      4.02 o
  -9  10   8       44.96       46.74      4.30 o
  -8  10   8        8.88       10.50      2.72 o
  -7  10   8       80.48       74.56      4.58 o
  -6  10   8       22.10       25.78      3.55 o
  -5  10   8       19.41       16.59      2.03 o
  -4  10   8      551.08      487.99     16.04 o
  -3  10   8      367.33      361.85      6.75 o
  -2  10   8       52.78       59.20      4.05 o
  -1  10   8       51.73       51.92      3.67 o
   0  10   8       29.71       25.84      3.81 o
   1  10   8       19.57       24.04      3.64 o
   2  10   8       60.38       71.78      3.60 o
   3  10   8       24.00       21.20      2.66 o
   4  10   8        3.43        3.16      2.13 o
   5  10   8        0.04        4.40      2.15 o
   6  10   8        0.44        5.86      3.11 o
   7  10   8       85.77      103.08      6.46 o
  -9  11   8       56.04       47.71      4.66 o
  -8  11   8        1.94        5.48      2.92 o
  -7  11   8       61.36       61.62      3.97 o
  -6  11   8       44.65       32.05      3.98 o
  -5  11   8        0.04        2.39      1.70 o
  -4  11   8        8.67        5.37      1.80 o
  -3  11   8       95.38       72.35      3.92 o
  -2  11   8       11.68        8.99      5.81 o
  -1  11   8      527.06      528.02     23.50 o
   0  11   8      103.39       91.86      5.16 o
   1  11   8      116.43       91.65      3.96 o
   2  11   8      489.07      464.80      9.38 o
   3  11   8       13.71       15.69      2.25 o
   4  11   8        0.17        2.80      1.54 o
   5  11   8        1.49        4.25      2.42 o
   6  11   8       64.25       87.12      5.94 o
   7  11   8       12.10       10.98      5.62 o
  -9  12   8      156.99      191.03      6.24 o
  -8  12   8       18.63       13.90      4.14 o
  -7  12   8        1.19        4.46      2.12 o
  -6  12   8       71.59       62.50      3.40 o
  -5  12   8      100.93       81.71      2.99 o
  -4  12   8       65.96       61.64      3.53 o
  -3  12   8      357.52      369.16     10.17 o
  -2  12   8        0.04        1.43      2.63 o
  -1  12   8      811.29      869.19     16.52 o
   0  12   8      262.54      241.08     15.84 o
   1  12   8        6.55        5.19      1.59 o
   2  12   8       20.28       17.14      2.84 o
   3  12   8       34.30       25.03      4.23 o
   4  12   8       15.88        8.99      1.88 o
   5  12   8        4.67        5.36      2.49 o
   6  12   8      110.71      142.89      5.68 o
   7  12   8       73.91       74.47      8.41 o
  -8  13   8       23.20       18.61      3.33 o
  -7  13   8       10.30        8.72      2.46 o
  -6  13   8       15.28       18.81      2.87 o
  -5  13   8       17.06       12.10      2.22 o
  -4  13   8       24.38       14.54      2.66 o
  -3  13   8      212.94      210.07      7.99 o
  -2  13   8       56.81       51.83      4.76 o
  -1  13   8       27.84       28.07      4.63 o
   0  13   8      805.18      879.66     19.34 o
   1  13   8        0.33        4.40      2.35 o
   2  13   8      214.99      205.61      7.03 o
   3  13   8       79.30       59.73      3.91 o
   4  13   8       12.40        7.61      2.90 o
   5  13   8       15.80        9.21      3.32 o
   6  13   8      244.85      286.44      9.00 o
  -8  14   8        1.60        4.98      2.38 o
  -7  14   8        9.32        6.23      2.39 o
  -6  14   8        2.54        2.39      2.13 o
  -5  14   8        3.58        4.33      1.49 o
  -4  14   8       19.93       16.49      2.36 o
  -3  14   8        5.41        3.89      3.72 o
  -2  14   8      291.26      303.72      9.69 o
  -1  14   8       84.35       72.73      5.02 o
   0  14   8      212.45      227.84      8.14 o
   1  14   8      528.68      532.52     15.12 o
   2  14   8      448.37      438.91     11.55 o
   3  14   8       15.69       14.65      2.59 o
   4  14   8        1.52        3.01      2.10 o
   5  14   8        1.17        3.50      2.04 o
   6  14   8       27.30       31.01      4.94 o
  -8  15   8        0.80        3.86      1.85 o
  -7  15   8        5.81        4.07      2.16 o
  -6  15   8        1.41        5.92      2.25 o
  -5  15   8       13.57        7.94      2.77 o
  -4  15   8       10.89       12.31      1.91 o
  -3  15   8       33.44       33.10      3.66 o
  -2  15   8       12.06       15.19      3.18 o
  -1  15   8        5.30        5.81      3.75 o
   0  15   8       12.94       11.61      2.87 o
   1  15   8        0.65        4.84      1.88 o
   2  15   8      212.60      185.94      6.88 o
   3  15   8       40.76       34.34      4.83 o
   4  15   8        4.10        5.58      2.36 o
   5  15   8        0.02        4.04      1.99 o
   6  15   8       26.49       56.40     14.49 o
  -7  16   8        9.65       10.58      3.69 o
  -6  16   8        0.00        3.79      2.18 o
  -5  16   8        0.54        2.55      1.39 o
  -4  16   8       27.39       24.94      3.47 o
  -3  16   8       43.57       47.55      3.82 o
  -2  16   8        2.70        1.98      1.79 o
  -1  16   8        0.01        3.71      2.17 o
   0  16   8       30.37       32.32      5.34 o
   1  16   8        4.35        4.43      1.93 o
   2  16   8      236.29      219.14      7.04 o
   3  16   8       70.17       65.45      3.28 o
   4  16   8        1.54        4.66      2.29 o
   5  16   8       53.42       57.11      4.52 o
  -7  17   8        0.08        3.19      2.23 o
  -6  17   8        0.23        4.75      4.04 o
  -5  17   8        7.27        8.78      2.91 o
  -4  17   8        1.51        4.48      1.59 o
  -3  17   8       87.86       84.14      4.64 o
  -2  17   8       54.73       45.36      4.16 o
  -1  17   8       29.27       24.67      2.98 o
   0  17   8      245.23      230.07      8.88 o
   1  17   8        5.87        6.26      2.15 o
   2  17   8      187.65      202.52      5.95 o
   3  17   8      107.31       99.56      4.81 o
   4  17   8        9.23        5.65      2.12 o
   5  17   8        0.16        3.50      2.11 o
  -6  18   8       19.57       17.29      2.89 o
  -5  18   8        2.63        4.08      3.43 o
  -4  18   8       23.38       29.53      3.17 o
  -3  18   8       56.97       49.90      3.88 o
  -2  18   8      455.41      485.04     13.51 o
  -1  18   8       75.96       72.46      4.49 o
   1  18   8      118.42       99.79      5.41 o
   2  18   8       58.51       49.91      3.73 o
   3  18   8      125.15      132.59      5.90 o
   4  18   8       18.95       25.22      3.85 o
  -5  19   8        2.35        3.22      2.32 o
  -4  19   8        5.62        4.43      1.93 o
  -3  19   8        0.33        5.28      2.28 o
  -2  19   8        8.93        5.65      4.41 o
  -1  19   8        2.83        6.23      4.15 o
   0  19   8       14.09        9.11      4.67 o
   1  19   8      187.05      187.31      5.43 o
   2  19   8      276.95      292.05      6.99 o
   3  19   8       58.19       66.35      4.30 o
  -5  20   8        4.48        5.25      2.48 o
  -4  20   8        9.69        9.42      4.00 o
  -3  20   8        7.09        7.31      4.76 o
  -2  20   8       76.47       64.18      6.27 o
  -1  20   8      114.37      110.93      8.17 o
   0  20   8        0.24        1.45      2.97 o
   1  20   8       61.77       63.54      4.13 o
   2  20   8       10.78        3.76      1.27 o
  -3  21   8        0.54        1.48      3.18 o
  -2  21   8      149.87      132.15      9.53 o
  -1  21   8      173.30      186.09      8.43 o
   0  21   8       40.52       39.87      5.28 o
   1  21   8       11.42        7.67      4.46 o
 -10   1   9        1.12        3.02      2.34 o
  -9   1   9        2.18        2.49      1.43 o
  -8   1   9        5.49        3.85      1.52 o
  -7   1   9        1.54        3.50      3.86 o
  -6   1   9        3.55        3.90      1.40 o
  -5   1   9       91.77       88.15      2.78 o
  -4   1   9       39.35       39.28      2.85 o
  -3   1   9       94.71       98.49      5.77 o
  -2   1   9      194.78      192.22      6.86 o
  -1   1   9      198.23      175.87     12.12 o
   0   1   9      193.09      192.47      8.69 o
   1   1   9       44.69       39.35      2.77 o
   2   1   9       23.42       24.37      3.36 o
   3   1   9        9.49       11.04      1.51 o
   4   1   9      136.57      148.74      5.13 o
   5   1   9        3.03        5.17      1.78 o
   6   1   9       17.00       18.40      2.76 o
   7   1   9       28.17       30.03      2.67 o
   8   1   9        9.49        5.66      1.59 o
 -10   2   9        2.56        4.69      1.75 o
  -9   2   9        9.98        8.92      1.67 o
  -8   2   9        4.53        4.51      3.43 o
  -7   2   9       58.49       54.24      2.41 o
  -6   2   9       94.90       66.02      3.15 o
  -5   2   9        0.03        4.39      1.97 o
  -4   2   9        5.65        6.45      1.62 o
  -3   2   9     1123.19     1171.66     27.42 o
  -2   2   9        0.01        0.93      1.22 o
  -1   2   9      137.65      123.04      6.53 o
   0   2   9        8.74        5.69      3.03 o
   1   2   9       30.14       36.84      2.61 o
   2   2   9       23.87       19.66      1.98 o
   3   2   9       72.21       69.09      2.69 o
   4   2   9       80.16       85.81      3.63 o
   5   2   9        2.08        3.83      1.37 o
   6   2   9       18.97       17.31      2.75 o
   7   2   9        8.41        6.57      1.72 o
   8   2   9       15.47       17.68      2.63 o
 -10   3   9       29.02       29.60      3.89 o
  -9   3   9       20.43       18.21      2.10 o
  -8   3   9        0.62        2.78      1.64 o
  -7   3   9       66.64       66.28      2.81 o
  -6   3   9      815.27      806.52     13.23 o
  -5   3   9      132.55      114.03      4.39 o
  -4   3   9        1.97        3.18      1.20 o
  -3   3   9       11.23        6.53      1.13 o
  -2   3   9        9.55        8.24      2.34 o
  -1   3   9      268.72      263.11      7.31 o
   0   3   9      100.97       96.77      5.60 o
   1   3   9        5.14        4.86      2.10 o
   2   3   9       30.51       25.11      4.77 o
   3   3   9       20.83       20.93      1.74 o
   4   3   9      457.50      494.21      9.12 o
   5   3   9        6.25        8.95      2.13 o
   6   3   9       16.10       17.81      2.80 o
   7   3   9       20.39       19.79      2.65 o
   8   3   9       16.03       13.21      3.08 o
 -10   4   9       30.02       31.65      3.55 o
  -9   4   9        0.36        3.20      1.94 o
  -8   4   9       41.03       35.65      2.84 o
  -7   4   9       14.88       15.79      2.21 o
  -6   4   9        0.18        1.64      1.52 o
  -5   4   9      238.87      220.32      6.22 o
  -4   4   9      221.10      219.65      3.69 o
  -3   4   9      367.01      413.63      5.91 o
  -2   4   9       33.55       31.83      2.01 o
  -1   4   9     1072.95     1144.70     33.71 o
   0   4   9      129.22      132.58      9.30 o
   1   4   9        1.00        5.67      3.28 o
   2   4   9       23.60       12.81      5.75 o
   3   4   9       53.36       64.58      3.98 o
   4   4   9      323.07      342.88      7.02 o
   5   4   9       80.56       78.61      3.96 o
   6   4   9       36.92       33.08      3.83 o
   7   4   9       31.37       28.96      3.18 o
 -10   5   9        2.82        4.09      1.67 o
  -9   5   9       32.35       33.43      3.36 o
  -8   5   9       31.10       25.13      3.83 o
  -7   5   9       30.50       27.35      4.01 o
  -6   5   9      164.45      180.88      4.90 o
  -5   5   9       14.32        3.95      2.26 o
  -4   5   9       57.96       62.99      2.02 o
  -3   5   9       60.51       54.67      2.40 o
  -2   5   9        5.53        3.60      1.42 o
  -1   5   9        3.41        2.69      1.48 o
   0   5   9      115.65      108.27      7.97 o
   1   5   9        6.39        5.19      8.39 o
   2   5   9       22.68       14.54      2.15 o
   3   5   9        0.36        1.25      1.48 o
   5   5   9        0.51        1.87      1.72 o
   6   5   9      147.53      154.96      5.15 o
   7   5   9       57.91       56.27      3.61 o
 -10   6   9       12.13        8.41      2.59 o
  -9   6   9       11.38        6.40      1.86 o
  -8   6   9       69.76       61.21      4.14 o
  -7   6   9       56.41       36.65      2.69 o
  -6   6   9     1607.89     1735.72     27.33 o
  -5   6   9      463.99      424.59      8.53 o
  -4   6   9       29.42       29.49      2.85 o
  -3   6   9      136.54      140.83      4.53 o
  -2   6   9     2551.76     2719.47     52.16 o
  -1   6   9        8.82        9.01      1.70 o
   0   6   9        6.72        5.41      1.51 o
   1   6   9       15.54       13.40      2.85 o
   2   6   9        7.14        9.57      5.61 o
   3   6   9       10.81        6.38      2.33 o
   4   6   9      433.52      438.56     15.51 o
   5   6   9      374.14      397.23     15.66 o
   6   6   9       44.84       38.72      2.95 o
   7   6   9       23.07       20.63      2.73 o
 -10   7   9        7.83        5.78      1.62 o
  -9   7   9       10.19        6.81      1.94 o
  -8   7   9       44.31       42.86      3.81 o
  -7   7   9        5.77       11.26      1.83 o
  -6   7   9      690.32      747.70     20.02 o
  -5   7   9       15.17       13.95      2.39 o
  -4   7   9       83.89       76.99      3.46 o
  -3   7   9       61.98       64.92      3.07 o
  -2   7   9     8510.12     9241.71   2467.40 o
  -1   7   9       27.74       25.69      2.12 o
   0   7   9      181.30      190.19      4.12 o
   1   7   9       40.84       33.29      2.10 o
   2   7   9        6.99        5.44      1.72 o
   3   7   9      596.45      568.02     14.81 o
   4   7   9      120.72      122.10      5.91 o
   5   7   9      259.56      264.90     11.40 o
   6   7   9      115.45      117.99      6.07 o
   7   7   9       14.31       19.28      3.09 o
  -9   8   9       34.75       37.66      3.47 o
  -8   8   9      203.66      227.71      5.61 o
  -7   8   9      643.30      722.66     18.51 o
  -6   8   9        8.28       17.06      2.98 o
  -5   8   9      295.77      301.51      7.40 o
  -4   8   9       76.99       68.02      3.27 o
  -3   8   9      438.37      425.77      9.61 o
  -2   8   9      889.26      946.35     25.43 o
  -1   8   9      609.60      647.57      9.09 o
   0   8   9      219.92      223.96      4.77 o
   1   8   9        6.15        3.95      2.87 o
   2   8   9      113.56       86.94      3.96 o
   3   8   9      248.91      214.84      5.80 o
   4   8   9        2.56        3.92      2.04 o
   5   8   9      188.30      199.68      7.82 o
   6   8   9      213.42      203.44      9.36 o
   7   8   9       56.15       64.30      8.70 o
  -9   9   9       51.79       49.84      3.75 o
  -8   9   9        4.20        4.32      2.35 o
  -7   9   9      888.37      898.05     18.29 o
  -6   9   9        0.03        4.14      2.08 o
  -5   9   9       84.50       79.71      3.99 o
  -4   9   9       36.16       31.44      2.43 o
  -3   9   9       31.30       31.91      2.29 o
  -2   9   9        0.36        1.48      2.78 o
  -1   9   9     2510.02     2847.26     41.28 o
   0   9   9        4.29        6.18      2.51 o
   1   9   9       99.74       90.52      3.87 o
   2   9   9       47.84       34.64      2.49 o
   3   9   9       32.84       20.56      3.35 o
   4   9   9      176.58      155.80      5.34 o
   5   9   9       58.92       51.93      4.23 o
   6   9   9       55.50       52.06      4.54 o
   7   9   9       19.59       18.72      3.71 o
  -9  10   9       66.93       79.41      4.48 o
  -8  10   9        0.01        5.12      2.68 o
  -7  10   9       71.66       79.61      6.07 o
  -6  10   9      281.84      243.39      7.19 o
  -5  10   9       71.00       60.33      2.87 o
  -4  10   9        0.78        1.82      1.85 o
  -3  10   9      452.96      447.54     11.82 o
  -2  10   9      904.17      935.04     16.28 o
  -1  10   9      550.15      548.05     11.70 o
   0  10   9      268.54      267.73     10.80 o
   1  10   9       15.77       18.43      2.20 o
   2  10   9      190.03      182.96      5.64 o
   3  10   9        0.13        3.42      2.85 o
   4  10   9        0.02        3.05      1.92 o
   5  10   9       93.49       78.83      4.45 o
   6  10   9       55.46       51.75      5.49 o
   7  10   9       34.95       20.95      5.13 o
  -9  11   9       38.52       42.71      4.70 o
  -8  11   9      208.63      233.91      6.79 o
  -7  11   9        0.91        3.75      2.02 o
  -6  11   9        0.01        2.71      1.45 o
  -5  11   9      101.48       96.75      5.50 o
  -4  11   9      112.81      100.20      4.72 o
  -3  11   9       67.83       61.14      4.39 o
  -2  11   9      268.84      266.88     12.16 o
  -1  11   9       15.48       10.54      4.12 o
   0  11   9       82.61       85.16      4.04 o
   1  11   9       54.34       46.54      4.08 o
   2  11   9      327.53      299.58      9.21 o
   3  11   9        0.06        2.85      1.95 o
   4  11   9      185.93      167.34      5.81 o
   5  11   9      144.85      159.03      6.40 o
   6  11   9       11.31        8.96      4.53 o
  -8  12   9       15.96       10.62      3.72 o
  -7  12   9       10.88        9.36      2.86 o
  -6  12   9      152.42      155.04      4.85 o
  -5  12   9       35.02       32.99      4.98 o
  -4  12   9       56.09       55.74      3.10 o
  -3  12   9        0.00        2.67      1.83 o
  -2  12   9        1.69        1.87      3.41 o
  -1  12   9      239.16      260.22      8.92 o
   0  12   9       22.76       20.01      5.13 o
   1  12   9       21.67       24.85      3.74 o
   2  12   9      193.72      181.81      5.83 o
   3  12   9        0.72        3.33      2.65 o
   4  12   9       85.30       85.08      4.11 o
   5  12   9      127.45      128.24      5.69 o
   6  12   9        0.09        3.04      3.82 o
  -8  13   9        8.74        6.08      2.09 o
  -7  13   9       24.26       17.54      4.05 o
  -6  13   9       44.96       39.79      3.12 o
  -5  13   9        5.75        4.51      1.72 o
  -4  13   9       13.89       12.52      2.60 o
  -3  13   9       48.41       42.58      3.35 o
  -2  13   9       29.32       27.05      5.35 o
  -1  13   9       59.14       60.00      4.67 o
   0  13   9       15.74       13.52      2.48 o
   1  13   9       96.45       95.92      5.56 o
   2  13   9        0.07        4.58      1.82 o
   3  13   9       55.61       49.24      3.39 o
   4  13   9       90.49       90.88      4.15 o
   5  13   9       19.23       13.63      3.21 o
   6  13   9        3.76        4.59      1.78 o
  -8  14   9        8.77       12.43      2.62 o
  -7  14   9        3.03        2.97      2.05 o
  -6  14   9        0.13        4.72      2.16 o
  -5  14   9       18.63       18.15      3.03 o
  -4  14   9        0.51        4.21      1.59 o
  -3  14   9       44.55       49.18      4.55 o
  -2  14   9       19.37       20.44      4.02 o
  -1  14   9       32.17       42.61      4.48 o
   0  14   9        0.00        5.58      3.60 o
   1  14   9       27.48       34.88      3.76 o
   2  14   9       16.83       13.64      2.62 o
   3  14   9        4.05        3.05      2.47 o
   4  14   9        0.19        1.94      3.03 o
   5  14   9       37.85       36.71      3.88 o
  -7  15   9        1.61        7.06      4.55 o
  -6  15   9      161.68      163.34      5.98 o
  -5  15   9        0.31        3.85      1.91 o
  -4  15   9        0.49        2.93      1.69 o
  -3  15   9       26.13       28.30      4.28 o
  -2  15   9       23.46       20.54      3.24 o
  -1  15   9       17.87       18.04      6.76 o
   0  15   9       32.08       29.66      5.06 o
   1  15   9        2.09        4.64      3.52 o
   2  15   9       66.00       70.34      4.44 o
   3  15   9        0.20        2.48      1.72 o
   4  15   9        8.70        3.62      2.38 o
   5  15   9        2.97        7.64      4.26 o
  -7  16   9        2.06        4.06      1.43 o
  -6  16   9        0.71        4.62      2.13 o
  -5  16   9       24.40       24.67      3.11 o
  -4  16   9        9.00        6.93      2.08 o
  -3  16   9       27.50       26.49      3.79 o
  -2  16   9      115.27      125.31      6.28 o
  -1  16   9      167.68      173.87      7.92 o
   0  16   9       72.22       75.67      7.97 o
   1  16   9       23.25       24.96      4.66 o
   2  16   9       59.56       58.32      4.45 o
   3  16   9       48.35       34.86      3.75 o
   4  16   9        4.84        6.67      3.36 o
  -6  17   9        3.15        6.41      2.47 o
  -5  17   9        0.01        3.45      2.03 o
  -4  17   9        4.94        3.45      2.06 o
  -3  17   9       14.75       10.62      3.18 o
  -2  17   9       12.81        9.56      2.39 o
  -1  17   9       19.08       24.05      5.15 o
   0  17   9       11.64        9.73      2.81 o
   1  17   9        8.09       12.60      4.32 o
   2  17   9        2.96        5.76      2.90 o
   3  17   9       22.80       21.22      2.91 o
   4  17   9        8.93       19.52      6.59 o
  -5  18   9        5.62        5.34      2.33 o
  -4  18   9        1.68        3.05      1.73 o
  -3  18   9        2.26        4.62      2.02 o
  -1  18   9      126.80      121.87      8.77 o
   0  18   9       23.50       29.60      4.51 o
   1  18   9       92.13       85.41      4.03 o
   2  18   9        0.85        3.56      2.53 o
   3  18   9        1.72        6.51      4.70 o
  -5  19   9       12.19       10.86      3.30 o
  -4  19   9        1.75        4.15      1.82 o
  -3  19   9       18.87       12.06      3.87 o
  -2  19   9       69.85       63.03      8.51 o
   0  19   9        6.90       11.19      4.65 o
   1  19   9        3.17        2.96      2.28 o
   2  19   9       50.19       48.45      4.99 o
  -3  20   9        8.49       13.79      4.02 o
  -2  20   9        0.17        6.91      5.30 o
  -1  20   9       37.79       45.40      5.03 o
   0  20   9        3.94        3.88      3.31 o
   1  20   9        0.76        3.77      2.04 o
 -10   0  10       92.32       77.65      5.19 o
  -8   0  10        3.47        3.73      2.84 o
  -6   0  10      451.67      454.25     11.84 o
  -4   0  10      332.20      326.04     11.04 o
  -2   0  10     1496.88     1519.25     32.52 o
   0   0  10        2.44        2.10      1.33 o
   2   0  10      121.50       91.55      7.05 o
   4   0  10       86.60       81.93      6.30 o
 -10   1  10      176.40      204.39      9.20 o
  -9   1  10       24.26       24.58      2.91 o
  -8   1  10        0.41        5.90      9.17 o
  -7   1  10        5.39        7.20      1.29 o
  -6   1  10        0.02        2.68      1.76 o
  -5   1  10       95.00       92.64      3.99 o
  -4   1  10        0.95        3.80      2.94 o
  -3   1  10      187.13      167.19      7.03 o
  -2   1  10      119.32      111.88      5.20 o
  -1   1  10       56.69       58.00      3.94 o
   0   1  10      143.08      159.02      6.62 o
   1   1  10        0.70        2.51      2.09 o
   2   1  10        1.26        2.69      1.57 o
   3   1  10       29.07       23.91      2.67 o
   4   1  10       42.78       42.06      2.78 o
   5   1  10       53.65       44.94      3.67 o
   6   1  10        1.63        4.42      2.61 o
   7   1  10      251.42      275.47     11.06 o
 -10   2  10       70.80       81.50      4.57 o
  -9   2  10        0.17        1.40      1.77 o
  -8   2  10       13.62       17.65      2.87 o
  -7   2  10      142.96      131.26      3.76 o
  -6   2  10        0.01        1.28      2.42 o
  -5   2  10      214.56      180.94      6.66 o
  -4   2  10      140.64      142.52      6.60 o
  -3   2  10      911.83      959.22     20.50 o
  -2   2  10       14.24       16.86      3.15 o
  -1   2  10      353.46      366.42      8.76 o
   0   2  10      121.19      108.66      4.82 o
   1   2  10        5.38        4.97      2.36 o
   2   2  10       23.32       18.82      3.56 o
   3   2  10      106.44       90.85      4.19 o
   4   2  10        0.00        3.29      1.83 o
   5   2  10       25.94       24.99      4.50 o
   6   2  10        0.00        1.16      1.97 o
   7   2  10        7.33        7.41      2.44 o
 -10   3  10      115.10      133.17      7.86 o
  -9   3  10       81.03       95.00      3.36 o
  -8   3  10       16.79       12.43      2.58 o
  -7   3  10       11.17        8.32      2.94 o
  -6   3  10       88.72       78.65      3.16 o
  -5   3  10      132.79       86.69      3.87 o
  -4   3  10      674.63      677.24      9.81 o
  -3   3  10      283.16      283.10      9.52 o
  -2   3  10      113.17      114.93      5.92 o
  -1   3  10       15.25       18.28      3.37 o
   0   3  10      272.20      270.64      7.42 o
   1   3  10       66.07       62.64      2.77 o
   2   3  10      153.76      138.94      5.45 o
   3   3  10        0.29        3.82      1.86 o
   4   3  10        5.15        4.85      1.99 o
   5   3  10       39.06       34.22      5.62 o
   7   3  10       57.19       60.25      4.54 o
  -9   4  10      144.89      183.70      4.92 o
  -8   4  10       29.48       28.72      2.61 o
  -7   4  10        2.34        5.15      1.74 o
  -6   4  10       58.52       49.63      2.66 o
  -5   4  10      175.76      153.12      5.97 o
  -4   4  10      398.19      364.24      6.03 o
  -3   4  10        8.18        4.47      4.71 o
  -2   4  10       19.65       24.98      4.04 o
  -1   4  10       12.32       10.57      2.75 o
   0   4  10       23.09       22.75      3.59 o
   1   4  10       11.79       10.73      3.19 o
   2   4  10       14.49        9.84      3.82 o
   3   4  10        5.79       12.50      2.10 o
   4   4  10      204.07      205.83      6.14 o
   5   4  10       56.85       52.67      3.66 o
   6   4  10       68.19       67.84      7.76 o
   7   4  10       12.51        6.79      2.28 o
  -9   5  10        1.55        3.93      3.03 o
  -8   5  10       27.44       31.96      3.53 o
  -7   5  10        7.19       10.87      2.14 o
  -6   5  10        1.87        2.22      1.50 o
  -5   5  10        5.86        7.52      1.92 o
  -4   5  10      169.75      142.19      4.68 o
  -3   5  10      330.21      327.85      5.95 o
  -2   5  10      276.82      294.15      5.39 o
  -1   5  10        0.41        2.57      1.26 o
   0   5  10       13.41       14.53      2.75 o
   1   5  10       47.86       48.10      3.67 o
   2   5  10       74.31       68.52      4.50 o
   3   5  10      254.14      252.36     10.06 o
   4   5  10      229.41      245.20      7.16 o
   5   5  10       32.81       40.80      3.47 o
   6   5  10      143.01      142.79      9.05 o
   7   5  10       60.29       45.30      4.65 o
  -9   6  10        1.28        2.47      2.26 o
  -8   6  10       11.12       11.80      2.69 o
  -7   6  10      159.13      153.51      5.74 o
  -6   6  10        1.66        2.03      1.30 o
  -5   6  10       12.64       11.76      1.70 o
  -4   6  10        1.35        1.83      1.32 o
  -3   6  10      220.24      179.21      5.19 o
  -2   6  10       63.00       62.87      3.87 o
  -1   6  10        0.22        8.05      6.20 o
   0   6  10       78.43       73.53      4.86 o
   1   6  10       94.21       78.09      4.92 o
   2   6  10       57.67       72.41      5.13 o
   3   6  10        4.82        3.41      2.51 o
   4   6  10        8.96        6.18      2.18 o
   5   6  10       22.54       22.51      4.27 o
   6   6  10       40.18       51.05      7.18 o
   7   6  10       96.75      102.19      4.92 o
  -9   7  10      114.29      135.45      7.57 o
  -8   7  10       13.21       10.87      3.64 o
  -7   7  10      149.12      137.13      4.14 o
  -6   7  10      125.11      111.25      4.03 o
  -5   7  10       33.34       22.97      2.96 o
  -4   7  10       13.25       12.34      2.73 o
  -3   7  10       95.29       89.34      4.24 o
  -2   7  10        1.50        1.73      1.36 o
  -1   7  10        2.87        4.30      4.08 o
   0   7  10       20.39       17.83      2.72 o
   1   7  10      190.57      166.73     11.14 o
   2   7  10       50.35       46.04      6.79 o
   3   7  10      184.30      191.21      8.18 o
   4   7  10      109.78      102.02      6.16 o
   5   7  10       58.89       51.99      4.76 o
   6   7  10      548.98      675.44     24.73 o
  -9   8  10       74.22      101.30      5.63 o
  -8   8  10        5.04        6.19      2.82 o
  -7   8  10       28.32       22.09      2.75 o
  -6   8  10        7.26       10.28      2.41 o
  -5   8  10       49.35       42.36      2.68 o
  -4   8  10      574.40      582.88     12.10 o
  -3   8  10      933.45      974.74     16.61 o
  -2   8  10       14.20       13.30      2.27 o
  -1   8  10      142.55      138.39      7.27 o
   0   8  10     1251.19     1410.28     28.60 o
   1   8  10      166.86      156.78      7.95 o
   2   8  10      460.47      475.47     16.85 o
   3   8  10       58.01       67.95      5.32 o
   4   8  10       94.97       92.64      6.23 o
   5   8  10       31.10       27.26      4.02 o
   6   8  10       50.87       43.45      7.34 o
  -9   9  10        3.86        5.70      2.14 o
  -8   9  10        2.42        2.14      2.48 o
  -7   9  10        4.41        3.31      2.20 o
  -6   9  10       27.63       27.99      3.33 o
  -5   9  10        0.07        2.90      2.87 o
  -4   9  10      177.97      199.88      6.73 o
  -3   9  10        4.36        4.09      2.32 o
  -1   9  10       29.23       24.16      3.18 o
   0   9  10       86.90       91.35      6.93 o
   1   9  10      102.92       93.92      7.71 o
   2   9  10      732.13      756.88     25.48 o
   3   9  10        3.55        4.31      3.37 o
   4   9  10       34.29       29.60      5.14 o
   5   9  10        3.47        3.38      4.72 o
   6   9  10       63.41       59.73      7.21 o
  -8  10  10        6.55        8.51      2.64 o
  -7  10  10       59.05       57.53      4.35 o
  -6  10  10      132.15      128.18      4.83 o
  -5  10  10       11.49       15.11      2.70 o
  -4  10  10        0.43        3.00      2.11 o
  -3  10  10       54.50       51.03      4.00 o
  -2  10  10        0.05        5.85      4.71 o
   0  10  10        1.33        4.94      2.62 o
   1  10  10       94.97       86.84      4.96 o
   2  10  10       10.28        4.12      1.80 o
   3  10  10       32.30       37.77      4.94 o
   4  10  10       34.98       32.49      3.53 o
   5  10  10       54.97       54.63      8.09 o
   6  10  10      135.67      171.66      7.80 o
  -8  11  10       24.11       37.24      4.88 o
  -7  11  10      133.23      142.92      5.90 o
  -6  11  10      130.34      122.65      5.11 o
  -5  11  10       16.99       29.01      3.36 o
  -4  11  10        0.00        3.40      2.12 o
  -3  11  10      273.97      282.91      8.78 o
  -2  11  10       67.83       66.84      4.70 o
  -1  11  10      156.89      157.04      7.30 o
   0  11  10      302.92      307.27     11.87 o
   1  11  10       49.51       43.18      4.19 o
   2  11  10       84.94       81.14      5.84 o
   3  11  10      179.53      178.00      7.64 o
   4  11  10       62.31       67.19      5.61 o
   5  11  10        0.66        2.05      3.58 o
   6  11  10       17.17       23.58      6.42 o
  -8  12  10      293.23      299.19      8.01 o
  -7  12  10       95.79       88.72      4.03 o
  -6  12  10      113.29      114.51      3.67 o
  -5  12  10        2.03        1.97      1.77 o
  -4  12  10        4.29        4.07      1.70 o
  -3  12  10      106.98      101.26      5.98 o
  -2  12  10       50.01       46.67      4.56 o
  -1  12  10       10.41        8.99      3.45 o
   0  12  10        0.02        2.79      2.08 o
   1  12  10       69.32       61.83      8.00 o
   2  12  10       40.18       42.52      5.57 o
   3  12  10       62.25       60.00      5.19 o
   4  12  10       68.12       60.32      5.35 o
   5  12  10        0.01        0.98      2.98 o
  -7  13  10       50.46       41.15      4.00 o
  -6  13  10       14.19       10.68      2.94 o
  -5  13  10        0.05        4.08      1.85 o
  -4  13  10        6.39        6.20      2.18 o
  -3  13  10       14.22       11.64      2.18 o
  -2  13  10       85.87       85.09      7.41 o
  -1  13  10       13.64       14.38      5.29 o
   0  13  10       18.72       23.87      3.90 o
   1  13  10        2.08        4.95      1.89 o
   2  13  10       98.55       73.62      5.40 o
   3  13  10       76.37       67.92      6.09 o
   4  13  10       24.17       23.32      7.26 o
   5  13  10        0.19        1.42      3.07 o
  -7  14  10       49.61       49.33      5.09 o
  -6  14  10        9.73        6.86      2.20 o
  -5  14  10       16.54       18.25      2.99 o
  -4  14  10       40.25       40.22      3.89 o
  -3  14  10       36.77       36.54      3.97 o
  -2  14  10        0.81        4.43      2.61 o
  -1  14  10       12.43       13.48      3.31 o
   0  14  10       41.85       24.23      6.92 o
   1  14  10       50.26       46.52      4.89 o
   2  14  10        9.26       10.78      2.96 o
   3  14  10        0.11        5.94      2.65 o
   4  14  10       10.16        4.75      5.94 o
  -7  15  10        4.55        4.74      2.22 o
  -6  15  10       24.67       25.99      4.00 o
  -5  15  10       52.44       61.66      4.27 o
  -4  15  10       15.50       11.08      3.17 o
  -3  15  10        0.63        4.03      1.87 o
  -2  15  10        0.93        3.62      3.71 o
  -1  15  10        3.63        6.58      4.55 o
   0  15  10       73.24       73.62      4.59 o
   1  15  10        9.11       11.17      3.77 o
   2  15  10      219.94      239.70     10.61 o
   3  15  10        6.33        7.34      4.20 o
   4  15  10       22.82       22.62      4.45 o
  -6  16  10        7.54        2.79      2.21 o
  -5  16  10       99.16      111.48      4.21 o
  -4  16  10        1.19        2.19      2.18 o
  -3  16  10        9.25        6.97      3.00 o
  -2  16  10        1.83        3.42      4.09 o
  -1  16  10        0.00        3.56      2.37 o
   0  16  10        2.72        4.13      2.40 o
   1  16  10        5.08        2.98      2.74 o
   2  16  10       55.23       41.04      4.74 o
   3  16  10       33.51       40.65      4.92 o
  -5  17  10      117.29      142.73      8.99 o
  -4  17  10       16.33       13.39      2.37 o
  -3  17  10       27.68       31.62      4.36 o
  -2  17  10       22.01       19.24      3.87 o
  -1  17  10       16.92       20.00      4.10 o
   0  17  10       92.71      103.96      6.04 o
   1  17  10       17.24       18.97      3.62 o
   2  17  10        4.28        7.04      4.42 o
   3  17  10       29.48       30.21      5.32 o
  -4  18  10       40.02       37.44      3.43 o
  -3  18  10       13.34        8.78      2.22 o
  -2  18  10       32.27       34.20      4.44 o
  -1  18  10        2.89        4.47      2.99 o
   0  18  10      168.86      193.46      8.44 o
   1  18  10        4.85        9.42      4.89 o
   2  18  10      105.61      109.17      6.25 o
  -3  19  10       30.75       29.52      4.94 o
  -2  19  10       12.66        7.30      3.54 o
  -1  19  10        3.05        2.34      2.59 o
   0  19  10       66.26       69.83      8.02 o
  -9   1  11        8.89        7.66      3.18 o
  -8   1  11       28.28       27.06      3.69 o
  -7   1  11       52.13       42.29      4.74 o
  -6   1  11      142.12      142.87      7.46 o
  -5   1  11      915.16      952.17     31.09 o
  -4   1  11       14.87       18.71      4.70 o
  -3   1  11       69.16       64.66      7.16 o
  -2   1  11      936.04     1010.04     24.91 o
  -1   1  11       22.35       27.93      3.91 o
   0   1  11       64.44       50.79      4.03 o
   1   1  11       18.93       13.55      2.71 o
   2   1  11       47.63       46.75      7.62 o
   3   1  11       11.17        6.92      2.32 o
   4   1  11        7.07        2.83      2.15 o
   5   1  11       13.82       13.03      4.37 o
   6   1  11        1.60        1.46      3.04 o
  -9   2  11        0.00        2.94      3.12 o
  -8   2  11        3.00        7.65      2.98 o
  -7   2  11      127.37      120.23      5.68 o
  -6   2  11      115.50      101.20      7.14 o
  -5   2  11      184.41      160.48      7.22 o
  -4   2  11       17.57       17.66      5.59 o
  -3   2  11      520.28      580.64     16.36 o
  -2   2  11     2674.00     2983.75     60.98 o
  -1   2  11      103.93      105.87      6.01 o
   0   2  11       11.02        8.33      2.02 o
   1   2  11       62.60       52.23      4.92 o
   2   2  11        0.66        3.77      2.57 o
   3   2  11       80.57       73.59      5.86 o
   4   2  11        1.14        3.53      2.45 o
   5   2  11      125.28      124.63      6.99 o
   6   2  11       18.21       14.19      3.06 o
  -8   3  11        9.92        9.80      3.54 o
  -7   3  11       23.94       18.00      4.20 o
  -5   3  11        2.94        4.77      2.13 o
  -4   3  11        4.47        2.20      2.84 o
  -3   3  11       28.05       35.04      3.69 o
  -2   3  11      703.32      757.11     17.20 o
  -1   3  11     1940.31     2122.79     41.34 o
   0   3  11       74.61       65.26      5.14 o
   1   3  11        0.05        2.24      2.15 o
   2   3  11        8.42        3.66      3.30 o
   3   3  11      421.91      444.28     14.29 o
   4   3  11       17.13        9.18      5.36 o
   6   3  11       55.66       51.77      7.78 o
  -9   4  11       16.73       10.45      3.55 o
  -8   4  11       55.74       57.67      4.98 o
  -7   4  11       33.23       21.57      3.96 o
  -6   4  11      232.76      186.23      8.23 o
  -5   4  11        3.51        6.24      2.34 o
  -4   4  11       96.62       99.86      5.75 o
  -3   4  11       66.44       71.13      4.92 o
  -2   4  11      237.52      218.56     10.10 o
  -1   4  11     1768.28     1935.46     38.10 o
   0   4  11      106.39       97.26      6.08 o
   1   4  11       94.88       80.97      5.45 o
   2   4  11       29.59       30.40      5.56 o
   3   4  11        3.14        4.91      2.40 o
   4   4  11      104.65       85.02      5.75 o
   5   4  11        0.23        3.56      2.39 o
   6   4  11       30.51       32.02      5.84 o
  -9   5  11       10.41       11.01      7.76 o
  -8   5  11       17.70       13.48      6.36 o
  -7   5  11        0.00        3.21      2.37 o
  -6   5  11       21.55       31.58      4.08 o
  -5   5  11       14.07        9.56      3.73 o
  -4   5  11       21.21       19.57      3.11 o
  -3   5  11      369.48      363.69     10.60 o
  -2   5  11      582.41      595.38     14.05 o
  -1   5  11     1764.17     1939.39     38.21 o
   0   5  11      444.73      464.97     13.20 o
   1   5  11      243.67      210.67      8.18 o
   2   5  11       79.38       68.52      4.37 o
   3   5  11       51.35       40.78      7.18 o
   4   5  11        6.25        4.09      2.80 o
   5   5  11        1.40        3.11      2.97 o
   6   5  11       18.06       20.30      5.48 o
  -9   6  11       14.28       14.11      3.88 o
  -8   6  11        6.56       10.59      5.40 o
  -7   6  11       10.57       20.46      4.12 o
  -6   6  11       55.80       51.14      6.78 o
  -5   6  11       82.39       71.76      5.75 o
  -4   6  11        7.02        6.27      2.27 o
  -3   6  11      104.46      102.86      6.13 o
  -2   6  11      216.03      228.36      7.97 o
  -1   6  11        0.78        4.62      3.59 o
   0   6  11      123.93      149.01     28.00 o
   1   6  11        0.28        1.54      2.97 o
   2   6  11      320.82      311.30     11.41 o
   3   6  11       11.85       13.26      3.11 o
   4   6  11      116.50      115.72      6.26 o
   6   6  11        0.98        1.59      3.18 o
  -9   7  11        0.04        3.81      4.33 o
  -8   7  11        1.37        5.44      3.22 o
  -7   7  11       46.07       41.60      4.26 o
  -6   7  11       26.81       23.65      4.27 o
  -5   7  11        2.44        5.03      4.23 o
  -3   7  11       53.40       45.99      5.52 o
  -2   7  11       53.63       55.48      6.08 o
  -1   7  11       22.29       15.60      3.19 o
   0   7  11        3.03        2.09      2.00 o
   1   7  11       10.81       13.54      5.15 o
   2   7  11       59.49       52.41      4.69 o
   3   7  11        4.81       13.76      7.15 o
   4   7  11       12.56       10.29      3.50 o
   5   7  11       16.90       14.33      4.65 o
   6   7  11        0.00        5.28      2.94 o
  -8   8  11        5.74        5.31      2.96 o
  -7   8  11       78.41       63.33      5.44 o
  -6   8  11        8.40        8.35      3.53 o
  -5   8  11        1.48        4.22      3.79 o
  -4   8  11       20.87       20.03      3.98 o
  -3   8  11      110.52      106.04      7.60 o
  -2   8  11       60.17       56.88      4.15 o
  -1   8  11       69.81       60.57      4.02 o
   0   8  11        9.63       13.49      4.67 o
   1   8  11       31.50       23.56      4.03 o
   2   8  11        0.22        4.50      2.20 o
   3   8  11        8.91        3.29      3.28 o
   4   8  11      135.78      137.50     14.28 o
   5   8  11        1.01        2.77      3.23 o
  -8   9  11        0.19        2.73      3.60 o
  -7   9  11        5.99        7.65      3.89 o
  -6   9  11      100.67      103.05      5.09 o
  -5   9  11       66.39       71.00      5.39 o
  -4   9  11       16.90       16.99      3.53 o
  -3   9  11       90.80       99.55      7.40 o
  -2   9  11        2.01        4.12      2.98 o
  -1   9  11       23.87       15.93      3.30 o
   0   9  11        4.79        7.32      4.63 o
   1   9  11        6.43        6.24      3.00 o
   2   9  11        7.49        7.04      3.19 o
   3   9  11       60.56       47.48      4.42 o
   4   9  11      190.26      204.62      9.08 o
   5   9  11       78.69       76.64      8.13 o
  -8  10  11       11.07        5.82      3.07 o
  -7  10  11       10.88        9.30      3.56 o
  -6  10  11        0.67        2.41      2.53 o
  -5  10  11      150.95      152.55      7.32 o
  -4  10  11       20.07       16.72      5.90 o
  -3  10  11        7.65        3.54      1.88 o
  -2  10  11      338.37      357.46     12.15 o
  -1  10  11        0.01        2.10      1.87 o
   0  10  11       21.47       20.50      3.80 o
   1  10  11       31.48       26.95      4.13 o
   2  10  11       31.40       31.71      5.49 o
   3  10  11        2.38        5.31      2.73 o
   4  10  11        0.10        5.35      2.94 o
  -8  11  11        5.11        5.55      2.70 o
  -7  11  11       29.01       28.61      5.12 o
  -6  11  11      411.10      446.35     25.08 o
  -5  11  11       40.33       33.53      3.91 o
  -4  11  11       99.36      104.80      7.80 o
  -3  11  11       67.96       60.12      4.86 o
  -2  11  11       78.98       66.86      5.50 o
  -1  11  11      370.89      402.06     16.20 o
   0  11  11        0.03        4.28      4.15 o
   1  11  11        5.49        2.53      2.92 o
   2  11  11        9.38        7.25      4.29 o
   3  11  11       43.37       33.66      6.17 o
   4  11  11      170.84      181.69      8.19 o
   5  11  11      112.59      132.03      9.84 o
  -7  12  11       51.60       54.71      6.01 o
  -6  12  11      423.63      461.68     12.98 o
  -5  12  11       39.65       44.52      4.61 o
  -4  12  11       24.72       19.67      4.52 o
  -2  12  11       12.07        6.61      2.17 o
  -1  12  11       84.03       87.27      9.45 o
   0  12  11      148.15      153.32      7.60 o
   2  12  11       96.80      105.20      7.84 o
   3  12  11       57.79       60.00      6.12 o
  -7  13  11      157.10      171.12      9.69 o
  -6  13  11       51.13       47.61      4.38 o
  -5  13  11      315.11      366.53     14.15 o
  -4  13  11        3.40        4.52      2.96 o
  -3  13  11       16.56       15.76      3.80 o
  -2  13  11       46.25       37.95      6.87 o
  -1  13  11        0.26        3.66      3.11 o
   0  13  11        5.33        4.78      2.83 o
   2  13  11        0.77        1.78      3.90 o
   3  13  11        0.06        2.53      3.29 o
   4  13  11        8.68       18.62      5.39 o
  -6  14  11        2.07        5.50      2.63 o
  -5  14  11        1.99        2.87      2.60 o
  -4  14  11       23.70       19.83      6.23 o
  -3  14  11        9.00        8.74      6.65 o
  -2  14  11       20.35       16.07      3.82 o
  -1  14  11       52.47       42.45      4.69 o
   0  14  11        8.60        4.86      2.59 o
   1  14  11       10.50        8.17      3.80 o
   2  14  11       11.08        7.31      3.85 o
   3  14  11       18.35       16.85      5.53 o
  -6  15  11       88.53       98.46      7.18 o
  -5  15  11        5.76        6.12      2.44 o
  -4  15  11       10.50       11.97      4.20 o
  -3  15  11        2.71        2.94      2.20 o
  -2  15  11        6.95        6.34      3.04 o
  -1  15  11       33.44       47.37      8.39 o
   0  15  11       40.45       45.85     12.91 o
   1  15  11        2.48        3.68      2.46 o
   2  15  11       42.66       36.53      5.91 o
   3  15  11       50.03       57.01     10.73 o
  -5  16  11       81.71       84.50      4.32 o
  -4  16  11       12.81       17.31      3.84 o
  -3  16  11        0.04        4.51      3.57 o
  -2  16  11       28.94       27.77      4.93 o
  -1  16  11      256.83      284.82      9.77 o
   0  16  11       47.93       47.07      6.31 o
   1  16  11       22.23       19.73      4.40 o
  -4  17  11       90.85       96.42      4.35 o
  -3  17  11        2.41        4.64      2.68 o
  -2  17  11       29.65       28.56      5.35 o
  -1  17  11        6.49        6.54      3.19 o
   1  17  11       22.10       16.46      4.98 o
  -2  18  11        0.62        4.02      2.44 o
  -1  18  11        1.82        4.26      2.53 o
   0  18  11        0.81        7.44      5.86 o
  -8   0  12       39.46       62.38      9.97 o
  -6   0  12        0.08        2.78      2.95 o
  -4   0  12       40.66       20.05      5.68 o
  -2   0  12      908.87      942.08     32.50 o
   0   0  12       50.63       65.54      6.28 o
   4   0  12       49.68       48.94      6.50 o
  -8   1  12        6.02        6.36      2.96 o
  -7   1  12       20.86       13.08      4.73 o
  -6   1  12       39.77       28.09      4.72 o
  -5   1  12        3.88        3.78      2.30 o
  -4   1  12      116.18      110.52      7.81 o
  -3   1  12      409.23      435.33     15.58 o
  -2   1  12       68.23       76.35      5.19 o
  -1   1  12      445.08      479.52     15.86 o
   0   1  12      154.72      149.36      7.58 o
   1   1  12       16.67       15.57      7.04 o
   2   1  12       95.84       84.63      5.99 o
   3   1  12       53.08       35.67      5.98 o
   4   1  12       35.06       29.12      4.45 o
   5   1  12        0.13        3.95      3.21 o
  -9   2  12       15.14       13.02      4.01 o
  -8   2  12        0.06        3.01      3.41 o
  -7   2  12       13.16       10.96      3.69 o
  -6   2  12        8.86        9.53      3.56 o
  -5   2  12      111.73      103.23      6.25 o
  -4   2  12      105.16      105.53      5.30 o
  -3   2  12      626.32      668.10     22.77 o
  -2   2  12       36.06       37.60      3.67 o
  -1   2  12       21.27       26.14      5.30 o
   0   2  12      109.22      105.57      5.48 o
   1   2  12       57.42       52.07      4.94 o
   2   2  12      137.07      152.28      7.86 o
   3   2  12       32.72       35.28      5.96 o
   4   2  12        0.17        2.33      2.29 o
   5   2  12       33.00       34.03      6.23 o
  -8   3  12        9.91        8.98      4.02 o
  -7   3  12       32.93       30.03      4.35 o
  -6   3  12       37.23       32.69      5.95 o
  -5   3  12      159.12      161.01      7.74 o
  -4   3  12       34.60       29.08      8.54 o
  -3   3  12     1279.98     1412.11     45.17 o
  -2   3  12       10.67        9.56      2.97 o
  -1   3  12       16.42       19.75      5.82 o
   0   3  12       59.07       60.11      4.20 o
   1   3  12        0.60        5.82      1.97 o
   2   3  12      130.43      123.13      6.95 o
   3   3  12       31.44       31.93      6.52 o
  -8   4  12       32.78       38.68      6.06 o
  -7   4  12       15.29       11.14      3.75 o
  -6   4  12        3.00        1.92      3.21 o
  -5   4  12       16.06        7.73      2.48 o
  -4   4  12      143.49      149.73      6.64 o
  -3   4  12        9.83        8.66      4.19 o
  -2   4  12      639.83      695.25     23.46 o
  -1   4  12       25.59       18.54      8.20 o
   1   4  12      114.92      106.73     10.72 o
   2   4  12      369.52      390.79     15.87 o
   3   4  12        1.02        6.49      3.27 o
   4   4  12        0.05        0.80      2.75 o
   5   4  12        0.78        3.81      2.31 o
  -7   5  12       26.53       21.15      3.35 o
  -6   5  12        1.92        4.70      3.39 o
  -5   5  12        5.20        2.07      2.90 o
  -4   5  12      134.74      155.34      7.51 o
  -3   5  12       34.37       40.97      4.12 o
  -2   5  12       58.66       57.36      4.02 o
  -1   5  12      100.14      101.80      5.66 o
   0   5  12       22.49       20.02      3.85 o
   1   5  12      100.28       97.65      6.71 o
   2   5  12        2.00        1.40      3.20 o
   3   5  12      127.63      105.32      5.09 o
   4   5  12       14.75       15.03      3.65 o
   5   5  12       38.26       34.14      4.39 o
  -6   6  12        0.05        2.58      2.91 o
  -4   6  12       21.60       24.87      3.64 o
  -3   6  12       47.20       51.36      5.57 o
  -2   6  12       27.86       34.72      4.55 o
   0   6  12       35.11       34.60      4.82 o
   1   6  12        8.19        5.37      1.99 o
   2   6  12        5.37        1.22      2.81 o
   3   6  12      100.63       84.61      5.71 o
   4   6  12       12.86       14.64      6.68 o
  -8   7  12        4.74        6.02      4.96 o
  -7   7  12       10.27        9.16      3.19 o
  -6   7  12       17.93       16.51      5.32 o
  -5   7  12       29.51       39.38      8.12 o
  -4   7  12       51.02       57.75      4.60 o
  -3   7  12        0.00        1.13      2.75 o
  -2   7  12       79.52       87.40      6.81 o
  -1   7  12       51.22       54.39      5.63 o
   0   7  12        2.58        4.71      3.44 o
   1   7  12       85.39       87.59      7.89 o
   2   7  12        6.74        7.40      3.28 o
   3   7  12       15.37       12.20      4.15 o
   4   7  12        7.72        8.23      3.95 o
   5   7  12        0.76        3.59      3.31 o
  -8   8  12       31.93       35.77      5.37 o
  -7   8  12       39.43       41.28      4.68 o
  -6   8  12       27.18       38.47      4.18 o
  -5   8  12        6.40        7.83      3.76 o
  -4   8  12       12.63        8.90      3.76 o
  -3   8  12       53.91       55.55      4.59 o
  -2   8  12        4.67        4.71      3.47 o
  -1   8  12        0.04        4.83      2.75 o
   0   8  12       14.16       12.78      3.42 o
   1   8  12       14.63       19.64      4.11 o
   2   8  12        2.36        7.51      6.50 o
   3   8  12        0.58        1.76      2.29 o
   4   8  12       17.38       18.80      3.90 o
  -7   9  12        3.90        4.27      3.85 o
  -6   9  12       20.71       24.51      5.60 o
  -5   9  12        1.52        4.56      3.74 o
  -4   9  12       32.73       35.96      6.15 o
  -3   9  12        3.43        1.17      3.31 o
  -1   9  12       34.63       37.26      5.08 o
   0   9  12       45.32       44.10      8.06 o
   1   9  12        2.98        0.83      3.15 o
   2   9  12        6.08       10.19      3.28 o
   3   9  12      100.80      111.45     17.08 o
   4   9  12       69.97       57.04      6.27 o
  -6  10  12        0.25        4.51      3.31 o
  -5  10  12       20.66       21.12      5.04 o
  -4  10  12        4.59        4.65      2.43 o
  -3  10  12        0.02        1.63      3.09 o
  -2  10  12        4.12        5.12      3.28 o
  -1  10  12       59.77       59.05      5.91 o
   0  10  12       90.67       94.47     10.04 o
   1  10  12       24.88       16.86      3.76 o
   2  10  12       53.45       60.19      5.35 o
   3  10  12      160.15      164.46      7.22 o
   4  10  12       58.31       48.04      8.64 o
  -7  11  12       41.55       32.99      4.94 o
  -5  11  12      177.69      216.26      8.95 o
  -4  11  12        3.94        6.14      4.21 o
  -3  11  12       25.16       31.50      4.51 o
  -2  11  12       52.80       53.64      4.96 o
  -1  11  12        2.45        7.41      4.85 o
   0  11  12        3.42       11.04      6.21 o
   1  11  12       10.93       10.46      3.91 o
   2  11  12       23.60       22.88      4.09 o
   4  11  12       30.42       24.87      6.06 o
  -6  12  12       43.14       45.10      4.96 o
  -5  12  12       86.29      106.83      5.71 o
  -4  12  12        3.61        4.68      2.68 o
  -3  12  12       48.97       42.18      4.39 o
  -1  12  12       37.09       43.10      4.60 o
   1  12  12       19.93       18.00      4.48 o
   2  12  12      172.41      162.57      7.11 o
   3  12  12       20.38       18.81      4.08 o
  -6  13  12        0.03        1.15      3.15 o
  -5  13  12       83.50       99.02      5.56 o
  -4  13  12        1.85        5.95      3.50 o
  -3  13  12       11.85       12.07      4.06 o
  -2  13  12        3.58        7.18      4.46 o
  -1  13  12        1.64        8.81      6.40 o
   0  13  12      362.42      415.61     12.12 o
   1  13  12       90.06       94.47      5.85 o
   2  13  12        2.19        2.45      3.84 o
   3  13  12      173.19      204.99      9.46 o
  -5  14  12       23.15       16.91      4.71 o
  -4  14  12      447.62      514.76     30.44 o
  -3  14  12        1.11        1.63      3.07 o
  -1  14  12       10.25       12.70      5.15 o
   0  14  12       11.79        8.20      4.16 o
   1  14  12       87.05       97.47      6.70 o
   2  14  12        0.38        4.21      3.11 o
  -4  15  12      101.80      124.09     16.23 o
  -3  15  12       16.42       17.42      5.36 o
  -2  15  12       10.06        4.61      4.87 o
  -1  15  12       18.69       13.67      6.58 o
   0  15  12        3.49        6.74      3.32 o
   1  15  12      298.13      358.09     11.22 o
  -3  16  12        4.80        7.29      5.06 o
  -2  16  12        3.00        2.43      3.26 o
  -1  16  12       65.87       67.28      7.88 o
   0  16  12        3.06       10.75      5.64 o
  -8   1  13       49.85       49.88      5.77 o
  -7   1  13        6.66        7.26      3.15 o
  -6   1  13       41.44       34.14      4.59 o
  -5   1  13       53.17       40.18      5.67 o
  -4   1  13      182.77      193.83      8.22 o
  -3   1  13      209.79      216.36     10.12 o
  -2   1  13       38.63       41.04      5.43 o
  -1   1  13     1648.29     1781.56     87.24 o
   0   1  13       96.25       96.03      9.56 o
   1   1  13      158.09      148.72     10.10 o
   2   1  13       17.45       15.71      3.96 o
   3   1  13        4.08        5.46      3.52 o
   4   1  13        4.90        8.07      4.28 o
  -8   2  13        7.36        5.23      4.57 o
  -7   2  13       65.61       54.72      5.64 o
  -6   2  13       26.27       23.17      3.61 o
  -5   2  13       23.98       27.46      4.58 o
  -4   2  13       39.65       42.68      5.06 o
  -3   2  13       28.28       28.77      5.23 o
  -2   2  13      219.45      216.52     10.15 o
  -1   2  13     1222.67     1427.95     50.19 o
   0   2  13        3.29        6.26      2.05 o
   1   2  13       77.93       83.58      6.42 o
   3   2  13       44.97       53.22      5.54 o
   4   2  13        4.50        4.45      2.54 o
  -8   3  13        1.26        3.45      1.70 o
  -7   3  13       73.64       56.83      5.62 o
  -6   3  13       10.36       13.92      7.38 o
  -5   3  13       13.86       12.09      3.90 o
  -4   3  13       55.63       45.02      5.61 o
  -3   3  13      335.02      370.27     15.15 o
  -2   3  13      141.69      149.01      7.55 o
  -1   3  13       18.19       17.02      5.99 o
   0   3  13        0.15        7.27      3.33 o
   1   3  13      191.58      189.79      8.30 o
   2   3  13        9.61        8.62      2.89 o
   3   3  13       91.95       87.63      5.09 o
   4   3  13        7.07       13.56      4.35 o
  -8   4  13       27.29       32.39      4.67 o
  -7   4  13       42.14       46.69      5.17 o
  -6   4  13       13.73        7.82      2.82 o
  -5   4  13       33.30       34.75      3.91 o
  -4   4  13      173.23      179.05      7.71 o
  -3   4  13       26.69       22.21      7.86 o
  -2   4  13      435.32      488.53     18.92 o
  -1   4  13        2.36        8.15      5.26 o
   0   4  13      145.21      138.37      7.11 o
   1   4  13        0.28        3.57      2.48 o
   2   4  13       83.56       81.91      9.97 o
   3   4  13       10.52        2.38      4.30 o
   4   4  13        0.37        5.50      3.00 o
  -6   5  13       54.01       61.56      5.76 o
  -5   5  13      207.98      207.30      7.61 o
  -4   5  13      234.51      257.94      9.82 o
  -3   5  13       17.66       15.80      4.22 o
  -2   5  13        7.37        9.29      2.92 o
  -1   5  13       42.14       50.68      6.38 o
   0   5  13       10.83        9.80      3.90 o
   1   5  13        2.20        4.77      3.24 o
   2   5  13       14.51       10.43      3.80 o
   3   5  13        5.79        3.21      3.32 o
   4   5  13        0.66        3.18      1.84 o
  -6   6  13       29.02       27.12      4.57 o
  -5   6  13      107.91      106.19      6.18 o
  -4   6  13        0.00        1.38      2.72 o
  -3   6  13       10.40       12.11      7.37 o
  -2   6  13       90.18      106.30      6.32 o
  -1   6  13      177.67      189.20      8.36 o
   0   6  13       11.81        8.48      5.10 o
   1   6  13        5.33        5.85      4.11 o
   2   6  13        8.10        3.75      3.72 o
   3   6  13       19.08       13.32      4.65 o
   4   6  13       27.70       32.88      5.18 o
  -7   7  13        3.96        4.02      3.25 o
  -6   7  13       34.72       36.35      4.41 o
  -5   7  13      158.27      169.61      8.12 o
  -4   7  13       15.26       13.49      3.36 o
  -3   7  13       61.82       61.93     11.05 o
  -2   7  13        0.50        1.90      3.16 o
   0   7  13      207.48      226.70      8.60 o
   1   7  13       33.64       27.76      5.46 o
   2   7  13       14.83       22.96      4.73 o
   3   7  13       30.73       33.83      6.95 o
   4   7  13       18.64       21.32      3.61 o
  -7   8  13        0.25        2.82      3.30 o
  -6   8  13       25.54       23.92      4.50 o
  -5   8  13        9.17        7.61      4.31 o
  -4   8  13       18.63       24.95      5.34 o
  -3   8  13        0.80        3.71      2.93 o
  -2   8  13        0.26        7.32      4.96 o
  -1   8  13       21.20       15.82      3.74 o
   0   8  13       25.01       31.59      4.35 o
   1   8  13       37.91       33.52      4.82 o
   2   8  13        7.49        9.14      4.84 o
   3   8  13       29.68       36.87     10.42 o
  -6   9  13       31.87       42.04      4.98 o
  -5   9  13      172.69      231.90      8.38 o
  -4   9  13       48.29       51.98      5.33 o
  -3   9  13        6.64        5.00      3.33 o
  -2   9  13        3.20        6.13      4.63 o
  -1   9  13        4.53        8.17      3.18 o
   0   9  13      104.57      111.64      6.63 o
   1   9  13       28.84       30.61      5.11 o
   2   9  13      133.65      136.47      7.38 o
   3   9  13       21.29       12.54      3.99 o
  -6  10  13        0.27        3.37      2.10 o
  -5  10  13       10.69       11.65      4.26 o
  -4  10  13        4.84        4.41      2.35 o
  -2  10  13       32.27       26.13      6.08 o
  -1  10  13        2.28        5.37      4.39 o
   0  10  13      143.50      171.15      9.06 o
   1  10  13        5.35        6.36      3.97 o
   2  10  13       44.92       47.13      5.42 o
   3  10  13       35.60       46.40      6.16 o
  -6  11  13       77.97       84.56      5.31 o
  -5  11  13        0.07        6.30      4.11 o
  -4  11  13        3.25        3.54      2.75 o
  -3  11  13        0.12        1.32      3.12 o
  -2  11  13       10.04       12.11      5.42 o
  -1  11  13      259.48      303.91     10.49 o
   0  11  13       59.58       59.70      6.14 o
   2  11  13        0.41        2.92      2.29 o
  -5  12  13       21.70       23.33      4.83 o
  -4  12  13        4.81        4.64      2.52 o
  -3  12  13        1.95        2.90      2.16 o
  -2  12  13       53.03       58.87      9.49 o
  -1  12  13        0.47        2.40      3.30 o
   1  12  13        0.53        1.13      3.38 o
   2  12  13        6.51        5.49      3.65 o
  -4  13  13        1.04        3.25      2.67 o
  -3  13  13       18.94       19.01      5.42 o
  -2  13  13        4.64        8.27      5.65 o
  -1  13  13       27.16       34.41      4.47 o
   0  13  13       24.77       27.75      5.31 o
   1  13  13        2.07        6.43      5.21 o
  -3  14  13       43.90       48.00      6.36 o
  -2  14  13       63.83       69.95      8.02 o
  -1  14  13       53.55       78.07      6.58 o
   0  14  13        9.85       19.61      6.97 o
  -4   0  14       47.97       47.81      7.13 o
  -2   0  14      114.88      112.41      8.60 o
   0   0  14       11.53        7.93      3.84 o
  -7   1  14       12.85        7.52      4.00 o
  -6   1  14        1.32        5.29      3.85 o
  -5   1  14       10.44        3.96      3.70 o
  -4   1  14      128.89      128.44      7.09 o
  -3   1  14       90.48       93.17      5.73 o
  -2   1  14      112.39      113.81      6.07 o
  -1   1  14        1.97        3.80      2.70 o
   0   1  14       66.32       69.50      6.09 o
   1   1  14       47.35       43.32      4.90 o
   2   1  14      181.83      199.59      8.42 o
   3   1  14      118.65      120.14      6.47 o
  -7   2  14        0.01        4.46      1.72 o
  -6   2  14        1.54        3.29      2.48 o
  -5   2  14        2.20        6.31      3.78 o
  -4   2  14       51.19       56.71      5.47 o
  -3   2  14       59.89       54.75      5.52 o
  -2   2  14       49.57       52.42      7.34 o
  -1   2  14       81.33       85.25      5.54 o
   0   2  14        0.15        4.30      4.01 o
   1   2  14        9.12        6.04      3.26 o
   2   2  14       81.00       84.74      7.34 o
   3   2  14        1.87        9.29      6.65 o
  -7   3  14        0.81        3.49      1.66 o
  -6   3  14        2.27        5.15      2.58 o
  -5   3  14       32.32       34.37      4.62 o
  -4   3  14        2.64        2.83      2.50 o
  -3   3  14        0.31        2.57      2.22 o
  -2   3  14        6.12       10.55      3.95 o
  -1   3  14       24.22       21.73      4.80 o
   0   3  14       35.19       34.07      5.08 o
   1   3  14       22.11       19.28      3.68 o
   2   3  14        1.96        3.97      4.07 o
   3   3  14        1.91        2.32      3.03 o
  -7   4  14       43.89       58.60      9.54 o
  -6   4  14        2.21        3.00      2.39 o
  -5   4  14       26.61       29.65      4.95 o
  -4   4  14        0.04        2.06      2.96 o
  -3   4  14      202.16      227.54     10.26 o
  -2   4  14      105.54       98.69     13.10 o
  -1   4  14       87.00       81.72      9.76 o
   0   4  14       42.91       41.14      4.86 o
   1   4  14        0.50        7.37      4.23 o
   2   4  14        8.15        4.85      2.48 o
   3   4  14       22.36       16.14      9.41 o
  -6   5  14       24.26       30.40      8.06 o
  -5   5  14       14.67       17.43      4.90 o
  -4   5  14        5.12        7.42      4.71 o
  -3   5  14      262.29      292.24     12.47 o
  -2   5  14      128.15      131.36      7.43 o
  -1   5  14      230.74      264.77     11.52 o
   0   5  14       43.63       52.41      5.84 o
   1   5  14       36.25       45.78      5.21 o
   2   5  14       80.03       88.96      9.92 o
   3   5  14        1.18        4.04      3.08 o
  -6   6  14       30.21       37.55      5.02 o
  -5   6  14       50.55       61.66      7.16 o
  -4   6  14        0.50        1.73      2.88 o
  -3   6  14        2.00        3.62      2.23 o
  -2   6  14      414.91      474.66     17.94 o
  -1   6  14      168.81      191.20      9.87 o
   0   6  14       34.12       34.20      5.44 o
   1   6  14       46.94       48.23      5.58 o
   2   6  14        6.83        4.22      3.18 o
  -6   7  14        6.02        3.58      2.51 o
  -5   7  14      139.29      178.16      7.97 o
  -4   7  14       10.51        7.20      3.59 o
  -3   7  14      143.70      137.55      6.68 o
  -2   7  14       33.47       34.49      5.11 o
  -1   7  14       29.43       33.50      6.88 o
   0   7  14       76.13       91.88      5.61 o
   1   7  14       18.89       21.12      4.29 o
   2   7  14        5.58        9.71      6.74 o
  -5   8  14        0.03        3.01      3.40 o
  -4   8  14      156.09      175.31      8.15 o
  -3   8  14      131.62      136.31     13.39 o
  -2   8  14       39.50       40.27      5.06 o
  -1   8  14      142.44      152.04      9.41 o
   0   8  14       73.46       94.82      6.08 o
   1   8  14        9.01        7.59      3.63 o
   2   8  14       19.71       17.64      3.53 o
  -5   9  14       13.68        5.50      4.33 o
  -4   9  14      119.44      136.56      7.00 o
  -3   9  14       77.83       67.14      4.78 o
  -2   9  14      162.64      177.91      8.28 o
   0   9  14        7.30        6.73      4.04 o
   1   9  14       78.76       87.23      6.60 o
  -4  10  14      218.54      280.81     10.22 o
  -3  10  14      123.09      133.00      6.75 o
  -2  10  14       36.22       34.77      4.54 o
  -1  10  14        0.59        1.55      3.01 o
   0  10  14        5.63        8.16      4.31 o
   1  10  14      147.69      172.54      7.90 o
  -4  11  14        7.47        8.29      6.25 o
  -3  11  14       29.85       30.75      4.49 o
  -2  11  14       48.32       44.15      5.81 o
  -1  11  14       28.63       32.80      5.75 o
   0  11  14        7.73        5.66      2.38 o
  -4   1  15        2.82        5.17      3.13 o
  -3   1  15        6.10        8.37      3.25 o
  -2   1  15        1.19        2.72      2.24 o
  -1   1  15       32.84       34.22      5.93 o
   0   1  15       20.37       21.88      4.18 o
   1   1  15        6.13        4.26      2.72 o
  -5   2  15       18.44       16.42      3.53 o
  -4   2  15       34.72       30.27      4.56 o
  -3   2  15       31.94       31.21      4.70 o
  -2   2  15       24.74       24.29      4.81 o
  -1   2  15       29.19       28.87      6.83 o
   0   2  15      156.83      173.10      8.48 o
   1   2  15       92.56       70.96      8.39 o
  -5   3  15        7.48        4.37      4.01 o
  -4   3  15       22.77       18.86      7.54 o
  -3   3  15        7.52       13.32      4.19 o
  -2   3  15       15.16       14.28      3.03 o
  -1   3  15       43.45       48.86      5.71 o
   0   3  15      229.90      269.58     11.28 o
   1   3  15        0.49        5.57      3.21 o
  -5   4  15       14.75       18.43      3.48 o
  -4   4  15       32.28       37.30     13.42 o
  -2   4  15        0.34        5.32      2.64 o
  -1   4  15        0.01        4.13      3.11 o
   0   4  15       30.31       23.02      4.44 o
   1   4  15       29.86       23.61      4.56 o
  -5   5  15      124.39      129.27      6.96 o
  -4   5  15      138.27      182.72     15.93 o
  -3   5  15       37.86       34.24      5.16 o
  -2   5  15        8.43        5.90      3.89 o
  -1   5  15      136.26      135.58     10.18 o
   0   5  15      690.21      867.59     20.10 o
   1   5  15      153.70      192.39      8.21 o
  -4   6  15       27.45       24.62      4.86 o
  -3   6  15       37.36       37.84      5.39 o
  -2   6  15      176.70      182.00     11.56 o
  -1   6  15      209.34      218.02      8.57 o
   0   6  15        2.01        7.91      7.02 o
  -4   7  15       31.85       25.92      6.58 o
  -3   7  15       13.64       13.88      3.79 o
  -1   7  15      275.09      290.96     10.42 o
   0   7  15       27.90       31.02      4.71 o
  -3   8  15        7.82        7.66      5.64 o
  -2   8  15       66.98       81.67      8.57 o
  -1   8  15      152.63      190.23      8.96 o
 
